# Supplementary material for: Adenosine 2A receptor and TIM3 suppress cytolytic killing of tumor cells via cytoskeletal polarization
Source: Commun Biol. 2022 Jan 10;5:9. doi: 10.1038/s42003-021-02972-8 (PMC8748690; doi:10.1038/s42003-021-02972-8)
Supplement: Supplementary file 8 — Supplementary data 1 [file 42003_2021_2972_MOESM8_ESM.xlsx]

## Sheet: CD39 CD73 expression
CD39-CD73+	CD39-CD73-	CD39+CD73+	CD39+CD73-
15.6	1.71	78.7	3.94
11.8	0.84	83.9	3.46
11.9	0.43	85.4	2.2
6.21	0.4	90	3.35
8.8	0.4	86.8	4.02
9.03	0.4	89.3	1.26

## Sheet: tumor growth
day	ZM 241385
	expt 1								expt 2					expt 3								expt 4
0	0	0	0	0	0	0	0	0	0	0	0	0	0	0	0	0	0	0	0	0	0	0	0	0	0	0
8														62.5	62.5	62.5	62.5	62.5	62.5	62.5	62.5	62.5	62.5	62.5	62.5	62.5
12	108	62.5	62.5	48	62.5	62.5	62.5	48	62.5	62.5	62.5	62.5	62.5	108	75	126	40	40	126	126	126	256	171.5	171.5	171.5	171.5
14	171.5	45.5625	108	87.5	32	32	108	108	62.5	62.5	108	256	108	196	171.5	171.5	62.5	32	256	245	171.5	500	256	171.5	256	864
16	171.5	62.5	108	320	196	171.5	864	245	500	256	171.5	864	256	126	196	288	108	180	500	256	1372	750	245	171.5	864	750
18		32	364.5	416	171.5	108	665.5	936	500	500	256	864	864	196	726	256	288	550		1183	1098.5		320	256	864
20		13.5	936	968	352	864	1912.5	1008	500	665.5	364.5	1098.5	1098.5	364.5	500	288	384	650		405	1098.5		486	256	936
22			726	1028.5	405	220.5		864	500	364.5	500	1098.5	1230.19	256	500	364.5	550	1008		500	1372		665.5	668.5	936
24			864	1436.5	196	144		550	665.5	500	500		2048	320	550	405	864	1008		665.5
26			864		256				665.5	364.5	500		3165.81	486	405	550	1098.5	1008		665.5
28			750		500				665.5	256	665.5
30									907.5	256	665.5
	vehicle control
	expt 1								expt 2					expt 3								expt 4
0	0	0	0	0	0	0			0	0	0	0	0	0	0	0	0					0	0	0	0	0
8														62.5	62.5	62.5	62.5					62.5	62.5	62.5	62.5	62.5
12	62.5	62.5	108	126	62.5	62.5			62.5	62.5	62.5	62.5	62.5	220.5	288	126	405					256	171.5	364.5	171.5	171.5
14	62.5	108	62.5	210.938	56	108			665.5	665.5	500	864	1098.5	500	665.5		550					1183		1470	500	665.5
16	405	384	500	1687.5	384	864			1098.5	1098.5	1098.5	1687.5	4000	500	750		1080					1436.5		1436.5	500	665.5
18	1125	665.5		1792	700	1372			2456.5	1687.5	2048	4000			1764		1792									1008
20	786.5	600		3078	2137.5	2176			3429.5	2456.5	2916				1687.5		2601									936
22	1183	1372								4000					2176											864
24	1687.5	1912.5													2601
26	2025	2601
28		2601
30

## Sheet: PCA data
Treatment	Volume	CD8+/CD39+	CD8+/CD73+	CD8+/LAG3+	CD8+/PD-1+	CD8+/TIGIT+	CD8+/TIM3+	CD8+/CD39-	CD8+/CD73-	CD8+/LAG3-	CD8+/PD-1-	CD8+/TIGIT-	CD8+/TIM3-	AllPositiveCD8+	CD8+/CD39+CD73+LAG3+PD-1+TIGIT+TIM3-	CD8+/CD39+CD73+LAG3+PD-1+TIGIT-TIM3+	CD8+/CD39+CD73+LAG3+PD-1+TIGIT-TIM3-	CD8+/CD39+CD73+LAG3+PD-1-TIGIT+TIM3+	CD8+/CD39+CD73+LAG3+PD-1-TIGIT+TIM3-	CD8+/CD39+CD73+LAG3+PD-1-TIGIT-TIM3+	CD8+/CD39+CD73+LAG3+PD-1-TIGIT-TIM3-	CD8+/CD39+CD73+LAG3-PD-1+TIGIT+TIM3+	CD8+/CD39+CD73+LAG3-PD-1+TIGIT+TIM3-	CD8+/CD39+CD73+LAG3-PD-1+TIGIT-TIM3+	CD8+/CD39+CD73+LAG3-PD-1+TIGIT-TIM3-	CD8+/CD39+CD73+LAG3-PD-1-TIGIT+TIM3+	CD8+/CD39+CD73+LAG3-PD-1-TIGIT+TIM3-	CD8+/CD39+CD73+LAG3-PD-1-TIGIT-TIM3+	CD8+/CD39+CD73+LAG3-PD-1-TIGIT-TIM3-	CD8+/CD39+CD73-LAG3+PD-1+TIGIT+TIM3+	CD8+/CD39+CD73-LAG3+PD-1+TIGIT+TIM3-	CD8+/CD39+CD73-LAG3+PD-1+TIGIT-TIM3+	CD8+/CD39+CD73-LAG3+PD-1+TIGIT-TIM3-	CD8+/CD39+CD73-LAG3+PD-1-TIGIT+TIM3+	CD8+/CD39+CD73-LAG3+PD-1-TIGIT+TIM3-	CD8+/CD39+CD73-LAG3+PD-1-TIGIT-TIM3+	CD8+/CD39+CD73-LAG3+PD-1-TIGIT-TIM3-	CD8+/CD39+CD73-LAG3-PD-1+TIGIT+TIM3+	CD8+/CD39+CD73-LAG3-PD-1+TIGIT+TIM3-	CD8+/CD39+CD73-LAG3-PD-1+TIGIT-TIM3+	CD8+/CD39+CD73-LAG3-PD-1+TIGIT-TIM3-	CD8+/CD39+CD73-LAG3-PD-1-TIGIT+TIM3+	CD8+/CD39+CD73-LAG3-PD-1-TIGIT+TIM3-	CD8+/CD39+CD73-LAG3-PD-1-TIGIT-TIM3+	CD8+/CD39+CD73-LAG3-PD-1-TIGIT-TIM3-	CD8+/CD39-CD73+LAG3+PD-1+TIGIT+TIM3+	CD8+/CD39-CD73+LAG3+PD-1+TIGIT+TIM3-	CD8+/CD39-CD73+LAG3+PD-1+TIGIT-TIM3+	CD8+/CD39-CD73+LAG3+PD-1+TIGIT-TIM3-
Control	1.39436	0.0496528	-0.963144	-0.673593	-0.678232	-0.70031	-0.819085	-0.0522433	0.963144	0.660684	0.837007	0.690538	0.946613	-0.348235	0.134127	-0.481908	-0.264437	-0.580598	-0.454369	-0.848776	-0.442193	-0.248226	0.0866969	-0.433419	0.747833	-0.399933	-0.271843	-1.18197	1.34405	0.0183051	-0.174704	-0.426047	-0.0781886	-0.151169	-0.251263	-0.439916	-0.340851	0.669641	1.24552	-0.187995	0.878591	0.731167	0.0877901	0.141724	1.67629	-0.823666	-0.665389	-0.531817	-0.876281
Control	0.228872	-0.312517	0.621586	2.96875	-0.76619	-0.00680249	-0.126469	0.311825	-0.621586	-0.733373	-1.30618	0.280271	-0.92185	0.70725	1.45398	0.910554	1.29402	3.50088	4.34372	3.60381	2.88962	-1.67116	-1.57348	-1.2757	-1.81538	-1.0452	-0.849567	-1.57076	-0.570568	0.506072	2.84534	-0.303054	1.84658	2.54613	3.48206	1.19516	1.99464	-1.88047	-2.12088	-1.09197	-1.15914	-1.70689	-0.793217	-1.50247	-0.745407	0.441539	-0.520381	3.43911	1.25269
Control	-0.424823	0.383797	0.105745	2.5194	-0.963976	-0.14992	-0.216899	-0.385997	-0.105745	-0.625348	-0.814497	0.451997	-0.732253	0.591661	1.04495	0.860912	1.46064	3.4407	3.25717	3.82792	3.13991	-1.55713	-1.24953	-1.17856	-1.6773	-1.0452	-0.671672	-1.57076	0.490801	0.87055	2.97702	-0.317278	2.11137	4.25708	3.62947	0.804424	2.79616	-1.88047	-1.8801	-1.09197	-1.10472	-1.46101	-0.759493	-1.24119	-0.129039	-0.280924	-0.770817	0.576379	-0.0828652
ZM	0.534065	-0.110525	-0.560769	0.927484	-1.96831	-1.36776	-1.73314	0.109716	0.560769	1.18591	0.927354	1.324	0.881099	-0.504736	0.102782	-0.122813	0.564001	0.58882	1.77845	1.04904	3.82962	-1.53949	-0.903368	-1.08141	-1.3388	-0.953094	-0.37819	-1.18197	1.99834	-0.636037	1.34518	-0.426047	2.87022	0.744605	2.02337	-0.126798	4.14981	-1.88047	-1.17987	-1.09197	-0.448879	-1.35916	-0.0846215	-1.08934	1.52218	-0.243441	-0.738452	0.321429	-0.0828652
ZM	0.164733	0.25875	0.313381	2.36564	0.162759	0.24577	-0.819085	-0.257799	-0.313381	0.0940039	-0.646254	-0.526279	-1.25645	0.902181	3.64049	0.297975	1.41433	0.37182	1.81396	0.794424	2.11617	-1.55713	-1.05534	-1.17856	-1.43419	-1.0452	-0.481852	-1.29585	0.218596	0.779736	3.87996	-0.655278	2.36477	0.626435	1.81827	-1.19577	1.58584	-1.76863	-1.80235	-1.09197	-0.833522	-1.46101	-0.628789	-1.31772	0.0327437	0.138753	-0.520381	1.25422	0.642531
Control	-0.201275	-0.277973	-0.543976	0.232633	0.45585	-1.35441	0.293574	0.277262	0.543976	-0.669978	-0.32787	1.34164	-0.167597	-0.369999	-0.486986	1.63786	1.17375	-0.523436	-0.454369	-0.204615	-0.246286	-0.472326	-0.670052	0.930397	0.720736	-0.44079	-0.813921	0.413334	-0.351183	0.143942	-0.249415	1.22455	0.772806	-0.728921	-0.609052	0.655988	-0.165559	0.202775	-0.548194	1.34268	1.25653	-0.754372	-0.983449	1.44268	0.91154	0.181582	0.120291	1.82502	2.64469
Control	0.228872	0.47624	-2.46446	-0.478879	-0.550238	-1.95119	-0.184865	-0.477388	2.46446	0.374775	0.705538	1.93569	0.311509	-0.817415	-1.21274	0.644944	0.143988	-0.375962	-0.454369	-0.26075	-0.246286	-1.08158	-1.31096	-0.0514782	-0.0720593	-0.44079	-1.00814	0.274748	-0.287289	0.192742	-0.265389	2.02477	1.10026	-0.228581	-0.609052	-0.270028	-0.0949016	-0.418153	-0.869867	1.52581	2.6915	-0.476989	-0.916433	2.58244	2.42791	-0.364981	-0.592787	-0.302566	0.197113
Control	0.615711	0.12765	-1.47929	0.140984	0.123913	-1.54699	0.492036	-0.126814	1.47929	-0.535404	0.0130805	1.53334	-0.366335	-0.147214	-0.997471	1.68214	0.797135	-0.44599	-0.454369	0.0622964	-0.442193	-0.741776	-1.09072	0.412426	0.0410089	-0.515803	-0.896016	0.432355	-0.492073	0.390754	-0.106876	2.18388	1.14298	-0.228581	-0.609052	1.25424	-0.21771	0.108567	-0.95522	1.60783	1.96048	-0.272376	-0.983449	2.05378	1.36351	0.0222771	-0.3296	1.08665	1.15157
Control	0.534065	0.592674	-1.64836	0.070138	0.789374	-0.92172	1.58019	-0.60086	1.64836	-0.431377	-0.670451	0.910933	-1.456	-0.338403	-1.20199	1.23834	0.311602	0.0186667	-0.454369	-0.152991	-0.32909	-0.441294	-0.972724	0.769974	0.0600462	0.350905	-0.830846	0.0565529	-0.805959	1.45094	-0.622797	2.83731	0.434081	-0.0829635	-0.430166	0.577124	-0.306948	1.8644	-0.389549	2.59004	1.20747	0.151213	-0.916433	0.780993	0.258445	-0.413412	-0.626794	0.189633	0.113914
Control	1.39436	0.248919	-0.940752	0.32299	1.20618	-0.865735	1.47716	-0.247	0.940752	-0.802654	-1.09857	0.855205	-1.35283	0.24809	-0.599158	1.56709	0.632331	-0.755978	-0.454369	-0.476894	-0.442193	-0.161152	-0.714994	1.19673	0.157283	-0.622972	-1.00814	-0.115418	-1.08059	0.985471	-0.146853	2.3328	0.412888	-0.728921	-0.609052	-0.000603273	-0.377717	1.37764	-0.505233	2.35966	1.04962	-0.452612	-1.04208	0.780993	-0.101692	0.222664	0.0084371	1.40989	0.988193
Control	0.534065	-0.0163706	-1.29014	-0.196242	0.051908	-1.64373	0.644149	0.0171233	1.29014	-0.0402368	0.087041	1.62964	-0.518659	-0.169242	-1.35165	1.45461	0.622226	-0.71557	-0.454369	0.169885	-0.442193	-0.562426	-1.03074	0.729203	0.179809	-0.184845	-0.896016	0.997122	-0.734837	-0.347426	-0.557832	0.879425	0.127933	-0.320402	-0.609052	0.655988	-0.340851	-0.196586	-1.09292	2.22266	1.586	0.199579	-1.0257	2.8749	1.36351	0.1604	-0.312107	1.55591	1.58646
Control	0.635177	-0.502611	-2.75574	-1.38336	-1.64163	-2.14226	-1.04773	0.50203	2.75574	1.6976	1.82656	2.12394	1.17558	-1.78288	-1.80332	-0.676189	-0.464094	-0.213687	-0.454369	0.4926	-0.442193	-1.16074	-1.296	-0.52253	-0.380084	0.667995	-1.00814	0.394131	-0.215924	-1.06019	-0.478256	-0.44321	0.25456	0.13778	-0.609052	0.40782	0.117039	-0.700021	-0.556899	0.899462	2.07817	-0.0934053	-0.766035	2.30602	3.20681	-0.208234	-0.609317	0.700904	0.563905
Control	0.102061	0.538979	0.0357297	-0.361681	0.461114	-0.499096	-0.423277	-0.545384	-0.0357297	0.202688	-0.333277	0.490244	0.550253	-0.854126	0.477822	0.0105718	1.14959	-0.643818	-0.454369	1.22385	-0.122252	0.433697	0.275309	0.52571	1.5457	-0.279231	-0.242374	2.96698	0.25513	-1.01077	0.357766	-0.479122	0.180218	-0.728921	0.0839299	0.316084	0.408249	0.419447	1.70687	0.089495	1.586	-0.170385	0.071555	-0.616137	0.174946	-0.823666	-0.11228	-0.137306	0.776364
Control	0.102061	0.00805543	1.30656	0.513258	1.17012	-0.913691	0.0672404	-0.00483253	-1.30656	-1.08203	-1.06154	0.902942	0.0590526	-0.119916	0.58996	1.58438	2.65653	-0.678409	-0.454369	0.773193	-0.102839	0.338055	-0.112081	1.55947	1.81023	-0.593797	-0.896016	2.03443	-0.384187	-0.982629	-0.298582	-0.393091	0.412888	-0.728921	-0.609052	-1.19577	0.0463916	-0.285592	-0.739953	0.025678	0.541139	-1.2151	-0.983449	-0.676001	-0.414152	0.093934	0.244098	0.627382	2.27
Control	0.748493	0.340532	0.471663	-0.0153212	0.961312	-1.21083	0.730367	-0.339482	-0.471663	-0.305892	-0.847057	1.19872	-0.604998	-0.467245	-0.261172	1.62723	1.76936	-0.71557	-0.454369	1.06723	-0.122252	0.479596	-0.700486	2.43542	1.26344	-0.613029	-1.00814	2.4842	-0.0363321	-1.04001	-0.371029	0.297438	0.738424	-0.728921	-0.609052	-1.19577	0.150324	0.382808	-0.999715	1.07592	1.20564	-1.70689	-1.21365	-0.696942	-0.126144	-0.321193	-0.172923	0.55022	1.06502
Control	0.920905	0.47624	0.691734	-0.220067	1.35111	-0.464513	1.3438	-0.471342	-0.691734	-0.00525297	-1.24498	0.45582	-1.21928	-0.00972915	-0.474242	1.47028	0.800246	-0.71557	-0.454369	0.0622964	-0.246286	1.4706	-0.504545	2.39311	0.876344	-0.726074	-0.870814	1.39582	-0.229274	-0.847075	-0.411161	-0.161703	0.612342	-0.728921	-0.609052	-1.19577	-0.0949016	1.27248	-0.0264237	0.648977	0.767542	-1.70689	-0.983449	-0.786787	-0.616952	-0.208234	-0.0994114	0.0400691	0.627071
Control	1.09073	0.712717	0.211837	-0.121021	1.45065	-0.645834	1.9769	-0.705873	-0.211837	-0.150687	-1.35057	0.63631	-1.85326	-0.0377741	-0.708348	1.65269	0.996892	-0.44599	-0.454369	0.518175	-0.32909	1.20456	-1.05534	2.73484	0.314713	-0.665332	-1.00814	1.58259	-0.570568	-0.388722	-0.218566	0.755846	0.738424	-0.728921	-0.609052	-0.661308	-0.245748	1.81002	-1.06905	1.67571	0.440038	-1.15705	-1.13693	-0.39335	-0.792564	-0.618549	-0.459324	0.223995	0.341258
ZM	-1.33643	0.15465	0.459345	0.0253518	-0.318063	-0.0378771	-0.574355	-0.160169	-0.459345	-0.365615	0.467058	0.0311368	0.701542	0.983174	0.668514	-0.417253	0.271282	0.00357808	0.596359	-0.26075	-0.0189082	-0.235707	0.207057	-0.411193	1.11889	-0.0299835	0.965508	0.432355	1.27502	-0.415167	-0.0812882	-0.346604	-0.0781886	0.229285	0.419115	-0.000603273	0.470413	-0.782951	0.878459	-0.469872	0.213606	0.509006	0.512998	-0.248525	0.244921	-0.112991	-0.18708	-0.302566	-0.0336278
Control	-0.201275	0.239167	0.928932	0.475505	0.192111	-0.261321	-1.3495	-0.238236	-0.928932	-1.0266	-0.0569692	0.253557	1.47776	-0.262962	2.16041	-0.152149	2.18493	-0.0913165	0.367523	-0.26075	0.282504	-0.653685	0.260936	-0.616382	1.61686	-0.0599027	0.494649	-0.0896326	1.14386	-1.14751	0.100487	-0.537821	0.27838	0.271909	0.371218	-0.270028	0.258352	-1.13809	1.02283	-0.644495	0.196978	0.563213	0.305547	-0.507121	-0.142121	0.0222771	0.284025	-0.0894347	1.13329
ZM	-0.231403	0.538979	0.756385	-0.139687	0.825144	0.526358	1.30685	-0.540164	-0.756385	-0.123279	-0.707192	-0.530515	-1.18228	1.06279	-0.174743	-0.103617	-0.617914	-0.195277	-0.304385	-0.58582	-0.32909	1.6682	0.357608	0.793604	0.544837	0.169781	-0.37819	0.212081	0.509419	0.79986	-0.432483	-0.210307	-0.994743	-0.0829635	-0.430166	-0.126798	-0.591204	1.38779	-0.574426	0.0099528	-0.557781	0.52268	-0.644144	0.056043	-0.56049	-0.364981	-0.437076	-0.647348	-0.800594
ZM	-0.424823	0.552083	0.471663	-0.163147	0.910817	0.298219	0.552901	-0.550636	-0.471663	-0.0888309	-0.795191	-0.303421	-0.427284	0.45744	0.186313	0.196103	-0.471523	-0.800672	-0.454369	-0.58582	-0.442193	0.824783	1.27314	0.692568	0.643495	-0.584481	-0.506378	-0.541919	0.383317	0.95852	-0.503058	0.702816	-0.749836	-0.151169	-0.609052	0.218417	-0.591204	1.05659	-0.0820388	0.385168	-0.188681	-0.131428	-0.681681	0.0450028	-0.249959	-0.321193	-0.437076	-0.926248	-0.836532
ZM	0.542518	-0.170514	0.552369	-0.371686	0.216721	-0.295823	-0.0895182	0.16974	-0.552369	0.217378	-0.0822475	0.287902	0.21603	0.249699	0.0636557	-0.0941225	-0.509642	-0.251598	-0.454369	-0.58582	-0.442193	0.371122	0.420654	0.468566	1.61686	-0.273687	-0.276149	-0.0148294	1.37373	0.387372	-0.557832	-0.0717918	-0.749836	-0.320402	-0.609052	0.316084	-0.763898	0.592369	-0.43013	-0.0319979	0.0185484	0.0676985	-0.456803	3.83e-05	0.196394	0.093934	0.120291	-0.647348	-0.629717
ZM	0.102061	0.696565	0.659728	-0.499778	0.71361	0.138211	0.725293	-0.691482	-0.659728	0.405462	-0.592629	-0.144146	-0.599917	0.244868	-0.241344	-0.0430658	-0.494192	-0.232454	-0.454369	-0.58582	-0.32909	1.23024	0.931483	1.03651	1.06883	-0.1799	-0.403755	0.00932145	0.7841	0.200146	-0.478256	0.0867287	-0.648387	0.184677	-0.609052	0.731633	-0.591204	1.00714	-0.272187	0.375599	-0.0832236	1.05891	-0.670693	0.905994	-0.434516	-0.823666	-0.547629	-0.926248	-1.04464
Control	1.08916	0.819357	1.20273	-0.432439	1.39998	1.23542	1.088	-0.811043	-1.20273	0.306585	-1.3019	-1.23633	-0.963133	0.749772	-0.202242	-0.455521	-1.09452	-0.800672	-0.454369	-0.848776	-0.442193	2.16608	1.63428	0.468566	-0.392191	-0.654313	-0.32067	-0.658836	-0.460377	0.214872	-0.661521	-0.409353	-0.994743	-0.228581	-0.609052	-0.126798	-0.763898	1.07881	-0.204611	-0.207428	-0.776913	-0.251409	-0.307008	0.0226847	-0.989257	-0.533582	-0.626794	-0.926248	-1.04464
Control	1.28258	0.927327	1.64234	-0.307233	1.24304	1.87107	0.933974	-0.923913	-1.64234	0.122738	-1.13643	-1.86813	-0.808888	0.956334	0.492594	-1.0897	-0.922415	-0.551367	-0.454369	-0.58582	-0.442193	2.37118	1.66387	-0.609243	-0.860779	-0.117985	0.481743	-0.793108	-0.811234	-0.357637	-0.529464	-0.831994	-0.994743	-0.440059	-0.609052	-0.661308	-0.763898	0.57927	-0.103221	-0.711235	-1.20842	-0.0562537	-0.00781036	-0.635634	-1.40033	-0.618549	-0.494894	-0.926248	-1.04464
Control	0.942779	0.0328757	0.000914885	-0.899884	-0.726628	0.462989	-1.66699	-0.0346022	-0.000914885	0.99296	0.886718	-0.467436	1.7957	-1.22299	0.674477	-1.15533	-0.533361	-0.353936	-0.304385	-0.58582	-0.442193	-0.615431	1.22494	-0.799639	0.503959	-0.331038	1.48812	-0.793108	1.0744	-0.750223	-0.454797	-0.891422	-0.994743	-0.151169	-0.430166	-0.270028	-0.519668	-0.338104	1.90087	-0.702269	-0.210005	0.780593	1.63906	0.131257	0.155868	-0.618549	-0.254505	-0.926248	-0.921396
Control	-2.14541	0.488444	0.0998894	-1.31365	-1.38285	0.732218	-0.484323	-0.487144	-0.0998894	1.59556	1.56076	-0.735434	0.611385	-1.32756	-0.902612	-1.24637	-0.790055	1.36079	-0.454369	-0.476894	-0.282239	-0.21866	0.696445	-0.595188	0.48427	2.6946	1.62106	-0.0148294	0.600482	-1.13592	-0.707453	-1.03489	-0.994743	-0.728921	-0.356065	-1.19577	-0.763898	-0.475485	1.37687	-0.621895	-0.626967	1.23006	2.0367	-0.424635	-0.0175715	-0.823666	-0.56204	-0.926248	-0.680554
Control	-2.25718	0.800209	0.199981	-0.724942	-0.823305	0.938355	-0.351937	-0.79592	-0.199981	0.736084	0.98602	-0.940627	0.478814	-0.182173	0.248968	-1.15533	-1.00721	0.668572	-0.454369	-0.58582	-0.442193	0.296333	0.852029	-0.717386	0.0410089	1.48704	1.73488	0.124946	0.464969	-0.469659	-0.371029	-0.891422	-0.749836	-0.440059	-0.299203	-0.270028	-0.591204	0.0989107	0.785802	-0.729831	-0.621861	1.31206	1.80519	0.110122	-0.124697	-0.823666	-0.711166	-0.926248	-1.21299
Control	-0.481309	0.763711	-0.222755	-1.16659	-1.02126	0.408815	-0.843139	-0.757981	0.222755	1.38568	1.18935	-0.413511	0.970701	-0.945202	-0.402621	-1.13168	-1.00721	-0.141999	-0.454369	-0.204615	-0.32909	0.0352199	0.860951	-0.561252	0.356637	0.7376	1.63391	0.394131	1.23005	-0.604585	-0.371029	-0.714069	-0.749836	-0.320402	-0.430166	-0.270028	-0.763898	0.130926	1.05683	-0.53441	-0.195754	1.86022	1.83756	0.213223	0.477491	-0.823666	-0.738452	-0.647348	-1.21299
Control	-0.201275	0.500813	0.25348	-1.00415	-0.933175	0.691815	-1.19139	-0.506973	-0.25348	1.14606	1.09887	-0.695215	1.31944	-1.33745	0.321385	-1.29225	-0.509642	0.949919	-0.154387	-0.204615	-0.442193	-0.402209	1.28113	-0.700697	0.602184	1.37739	1.73488	-0.701289	0.779918	-1.2639	-0.661521	-1.03489	-0.994743	-0.151169	-0.103029	-1.19577	-0.591204	-0.689394	1.17584	-0.770222	-0.453209	1.05891	1.8803	-0.333277	-0.0761087	-0.823666	-0.385521	-0.926248	-0.800594
Control	-1.39689	0.538979	0.283368	-1.15165	-1.54805	-0.222955	-1.20479	-0.545384	-0.283368	1.36373	1.73044	0.215367	1.33286	-1.26645	-0.0216306	-1.21116	-0.427841	0.119414	-0.194581	-0.848776	-0.246286	-0.457628	0.325464	-0.15722	0.765762	1.48175	1.72243	0.37474	2.5096	-1.34246	-0.911806	-0.786391	-0.994743	-0.728921	-0.299203	-1.19577	-0.763898	-1.35572	-0.117446	-0.676527	-0.534169	0.151213	1.24205	-0.106369	0.970801	-0.823666	-0.437076	-0.926248	-0.629717
Control	-1.39689	0.800209	0.465501	-0.964288	-1.09637	0.603775	-0.501088	-0.803431	-0.465501	1.08753	1.2665	-0.607578	0.628173	-1.13959	0.218985	-1.0527	-0.188423	1.08168	-0.242257	-0.848776	-0.442193	-0.136075	0.940199	-0.52253	0.371143	2.37954	1.69739	0.796994	0.81527	-1.34246	-0.529464	-1.03489	-0.994743	-0.728921	-0.209025	-1.19577	-0.763898	-0.493592	0.296699	-0.42683	-0.520251	1.44086	1.45274	0.110122	0.153313	-0.533582	-0.520381	-0.926248	-0.836532
Control	-1.52184	0.680785	0.888494	-0.484088	-0.363076	1.19647	-0.546053	-0.678936	-0.888494	0.382424	0.513294	-1.19756	0.673201	-0.358105	1.27231	-1.01925	-0.557785	0.526591	-0.0301015	-0.848776	-0.282239	0.278719	1.52186	-0.770736	-0.123331	1.61461	1.5428	0.0565529	0.0910444	-0.831519	-0.661521	-1.03489	-0.994743	-0.728921	-0.356065	-1.19577	-0.763898	-0.435557	0.553549	-0.739495	-0.814189	0.731167	1.31811	-0.490088	-0.491838	-0.533582	-0.426331	-0.531817	-0.629717
Control	-1.82704	0.903726	0.521193	-0.807425	-0.928777	0.732218	-0.819085	-0.900541	-0.521193	0.857197	1.09436	-0.735434	0.946613	-1.14832	0.861772	-1.07068	-0.352674	0.76372	-0.242257	-0.393308	-0.246286	-0.122951	1.1598	-0.653297	0.379393	2.02415	1.64671	-0.0896326	0.716423	-1.34246	-0.911806	-1.03489	-0.994743	-0.728921	-0.356065	-1.19577	-0.519668	-0.847933	0.479898	-0.702269	-0.6321	0.864834	1.63906	-0.424635	0.114664	-0.468382	-0.520381	-0.926248	-0.629717
Control	0.918323	-2.95414	-1.80889	-0.831637	-1.56665	-0.115235	-1.48026	2.95498	1.80889	0.892749	1.74955	0.108141	1.60871	-1.04377	-1.43681	-1.0527	-1.18445	-0.271146	0.407682	0.0622964	-0.442193	-0.918954	-0.802156	-0.93914	-1.25713	-0.515803	-0.259073	-0.470846	-1.2263	-0.09918	-0.0323343	-0.537821	-0.49882	0.426815	0.95239	1.25424	0.867692	-0.285592	0.978635	-0.614599	-0.931301	0.292833	0.617629	-0.348004	-0.073285	1.22057	0.658885	-0.522075	-0.793776
ZM	0.228872	-1.13366	0.756385	0.993527	1.02621	1.52418	0.689782	1.13344	-0.756385	-1.78724	-0.913721	-1.52445	-0.564357	1.75296	0.863651	-0.488622	-0.790055	-0.470866	-0.173764	-0.0171123	-0.32909	0.606382	0.111805	-0.541638	-1.1783	-0.688388	-0.566485	-0.817808	-1.56485	1.0675	0.445673	-0.409353	-0.475188	2.37469	0.337947	3.11778	-0.141117	0.382808	0.253693	-0.636837	-1.00284	2.08537	-0.274803	0.648898	-1.41344	1.6608	2.6078	-0.368419	-0.321788
ZM	0.228872	-3.11994	-1.54307	-0.645576	-1.40558	0.437904	-1.51788	3.12087	1.54307	0.619546	1.58411	-0.442466	1.64638	-0.96606	-1.06174	-1.10372	-1.35004	-0.311556	0.265192	-0.210007	-0.204933	-0.833622	-0.61541	-0.968475	-1.43419	-0.406562	0.00997293	-0.19566	-1.3492	-0.239546	0.245391	-0.733936	-0.480994	0.956345	0.812278	0.655988	-0.0109171	-0.612483	1.39466	-0.89021	-0.668836	1.08087	0.381327	-0.182023	-0.931249	0.627915	1.62828	-0.584663	-0.275213
Control	0.918323	-1.08695	0.379873	0.717011	1.12088	1.13687	1.13972	1.08671	-0.379873	-1.38122	-1.01096	-1.13823	-1.01492	2.07105	-0.474242	0.112281	-0.954149	-0.633868	-0.169783	-0.46771	-0.32909	0.891089	-0.508026	-0.12367	-1.15383	-0.789586	-0.59599	-0.981111	-1.51013	1.44164	0.131068	0.122997	-0.384878	0.80028	-0.0156573	1.68372	-0.191042	0.9684	1.07613	-0.307278	-0.6321	0.292833	-0.320208	0.0114035	-1.07864	1.59144	1.77128	-0.177802	-0.370926
ZM	0.185565	-1.41442	0.571158	1.35663	1.19167	0.923777	1.35968	1.41437	-0.571158	-2.32041	-1.08367	-0.926115	-1.23519	2.52481	-0.512745	0.279562	-0.778498	-0.795968	-0.276905	-0.848776	-0.308367	0.390291	-0.768559	-0.222951	-1.34681	-0.831148	-0.78108	-0.61827	-1.3492	2.23392	-0.0687844	0.755846	-0.356043	-0.14399	-0.193329	1.13458	0.0463916	0.227217	-1.05726	-0.329702	-0.994458	-1.00271	-0.659922	-0.440622	-1.17424	3.33774	2.23516	0.86078	0.236939
ZM	0.185565	-2.34267	0.0765069	0.849125	0.032877	-0.173008	-0.335589	2.34316	-0.0765069	-1.57521	0.106589	0.165649	0.462443	0.969773	-0.565411	0.498998	-0.549561	-1.17926	0.0176138	-0.266661	-0.00404432	-0.753663	-1.03074	-0.743395	-1.06293	-1.0452	-0.701004	-0.705649	-0.978774	0.646592	0.332725	1.13966	0.555189	-0.728921	0.0839299	1.19516	0.395419	-0.917235	-0.219457	-0.720417	-0.206429	-0.754372	-0.340376	-0.490088	-0.00249485	2.51105	2.84081	1.70877	1.67783
ZM	0.463899	-1.78128	-0.23412	1.47193	0.568253	0.450428	0.557971	1.78144	0.23412	-2.4897	-0.443325	-0.454934	-0.432362	1.52804	-0.31597	0.264689	-0.67367	-0.89219	-0.454369	0.297765	-0.1996	-0.865602	-1.04601	-0.743395	-1.29292	-0.847642	-0.662447	0.295173	-1.23551	2.84761	0.633925	1.45833	0.391373	0.530576	0.0107389	1.13458	0.703198	-0.265837	0.0414161	-0.447994	-0.741286	-0.786686	-0.418614	-0.408882	-0.59411	2.67415	2.67115	0.882472	0.657866
ZM	-2.4073	0.978809	1.07381	-0.0978125	0.595632	1.50394	1.15009	-0.988578	-1.07381	-0.184766	-0.471448	-1.50296	-1.0253	1.20545	-0.330641	-0.537066	-0.97101	1.56679	-0.304385	-0.104938	-0.442193	1.40561	1.22494	0.163761	-0.353174	1.60616	0.624316	-0.579361	-1.11792	0.727286	-0.0564626	-0.289101	-0.648387	-0.440059	-0.299203	-0.661308	-0.591204	0.72246	0.663619	-0.334266	-0.735494	-0.663407	0.311503	-1.18247	-1.48384	-0.823666	-0.914811	-0.647348	-1.21299
ZM	0.138106	0.592674	0.453195	-0.494537	0.461114	1.43221	0.216791	-0.592502	-0.453195	0.397767	-0.333277	-1.43222	-0.0907062	-0.0377741	0.262693	-0.838001	-0.778498	-0.177204	-0.454369	-0.848776	-0.442193	0.946862	1.70064	-0.191788	-0.657856	0.335395	1.19272	-0.745922	-0.696238	0.791254	-0.411161	-0.361744	-0.749836	-0.728921	-0.430166	-1.19577	-0.763898	1.30788	0.908807	-0.0287135	-0.79533	0.655116	0.860131	-0.676001	-1.08719	-0.823666	-0.459324	-0.926248	-0.921396
[truncated: 104 more columns]
