# Supplementary material for: Adenosine 2A receptor and TIM3 suppress cytolytic killing of tumor cells via cytoskeletal polarization
Source: Commun Biol. 2022 Jan 10;5:9. doi: 10.1038/s42003-021-02972-8 (PMC8748690; doi:10.1038/s42003-021-02972-8)
Supplement: Supplementary file 9 — Supplementary data 2 [file 42003_2021_2972_MOESM9_ESM.xlsx]

## Sheet: tumor growth
day	ZM 241385+anti-TIM3
	expt 1										expt 2				expt 3
0	0	0	0	0	0						0	0	0	0	0	0	0	0	0
12	62.5	62.5	62.5	62.5	62.5						75	48	32	0.5	40	40	62.5	4	6
14	50	62.5	108	144	147						75	48	4	0.5	196	144	162	126	64
16	13.5	1	40	288	171.5						171.5	31.5	13.5	0.5	126	288	171.5	108	108
18	0	0.5	6	62.5	13.5						171.5	180	13.5	0	171.5	245	126	108	62.5
20	0	0	0	40	4						171.5	48	32	0	196	112.5	27	108	40
22	0	0.5	0	32	0						171.5	27	87.5	0	196	112.5	27	108	40
24	0	0.5	4	171.5	196						171.5	6	40	0	405	108	87.5	108	87.5
26	0.5	0.5	0.5	28	1						171.5	4	100	0	405	108	87.5	108	87.5
28	0.5	0.5	0.5	0	0.5						171.5	0	196	0	700	196	62.5	108	72
30	0.5	0.5	0.5	0	0.5						171.5	0	500	0	700	137.5	22.5	108	144
32	0.5	1	0	0	0.5						171.5	0	726	0	700	294	22.5	108	144
34	0.5	1	0	0	0.5						171.5	0	726	0	700	294	40	108	294
36	0.5	1	0	0	0.5						171.5	0	726	0	700	294	162	108	847
38	0.5	4	0	0	0.5						171.5	0	726	0	700	294	196	108	847
40	0.5	6	0	0	0						171.5	0	726	0	700	294	245	108	847
42	0.5	13.5	0	0	0						171.5	0	726	0	700	294	936	108	847
44	0.5	367.5	0	0	0						171.5	0	726	0	700	294	936	108	847
46	0.5	367.5	0	0	0						171.5	0	726	0	700	245	936	108	847
48
50
	ZM 241385
	expt 1										expt 2				expt 3
0	0	0	0	0	0	0					0				0	0	0	0
12	62.5	62.5	62.5	62.5	62.5	62.5					13.5				56	22.5	112.5	100
14	62.5	144	108	108	62.5	32					13.5				45	56	180	87.5
16	256	405	550	500	550	62.5					22.5				137.5	137.5	650	125
18	75	108	13.5	108	108	4					126				198	88	650	220.5
20	4	32	0	13.5	13.5	4					56				125	87.5	650	126
22	4	0	0	4	4	0					22.5				125	87.5	650	126
24	6	62.5	0	0.5	1	318.5					6				216	27	650	245
26	126	500	0	1	75	318.5					0.5				216	27	650	245
28		1470	1	4	62.5	318.5					4				480	80	650	27
30	62.5	500	1	0.5	32	318.5					4				480	48	650	62.5
32	936	2745.5	0	40	256	318.5					32				480	100	650	27
34	936	2745.5	0	40	256	318.5					108				480	64	650	56
36	936	2745.5	0	4	288	318.5					87.5				480	125	650	162
38	936	2745.5	0	288	864	318.5					56				480	162	650	162
40	936	2745.5	0.5	665.5	1008	318.5					171.5				480	220.5	650	567
42	936	2745.5	0	171.5	500	318.5					350				480	486	650	567
44	936	2745.5	0	245	786.5	318.5					180				480	486	650	567
46	936	2745.5	0	245	786.5	318.5					567				480	486	650	567
48	936	2745.5	0	245	786.5	318.5					567				480	486	650	567
50	936	2745.5	0	245	786.5	318.5					567				480	486	650	567
	vehicle control
	expt 1										expt 2				expt 3
0	0	0	0	0	0	0	0	0	0	0	0	0			0	0	0	0	0
12	62.5	62.5	62.5	62.5	62.5	62.5	62.5	62.5	62.5	62.5	32	75			62.5	108	40	40	87.5
14	108	196	196	126	192	171.5	196	171.5	171.5	108	32	75			126	320	245	220.5	245
16	445.5	486	500	196	256	726	665.5	196	256	13.5	32	75			126	126	75	75	220.5
18	171.5	1183	1098.5	13.5	288	1014	600	256	171.5	4	0.5	126			108	108	108	62.5	220.5
20	13.5	1008	864	4	13.5	1014	550		13.5	4	0.5	87.5			126	62.5	100	75	100
22	171.5	550	256	4	13.5	1014	196	171.5	1	0	0.5	31.5			48	0	62.5	18	27
24	0	320	62.5	0.5	4	1014	87.5	0.5	0	0.5	0.5	40			48	0	62.5	18	27
26	196	1183	196	4	4	1014	864	0	1	1	0.5	27			171.5	0	87.5	6	27
28	364.5	1183	500	4	4	1014	1372	0.5	1	0.5	0.5	13.5			245	4	100	0	12
30	13.5	1183	500	32	4	1014	864	0.5	1	0.5	0.5	6			294	4	100	0	12
32	320	1183	500	500	1	1014	87.5	0.5	0	0.5	0.5	18			600	22.5	320	0	112.5
34	320	1183	500	500	1	1014	1912.5	0.5	1	0.5	0.5	32			1267.5	62.5	500	0.5	162
36	500	1183	500	726	171.5	1014	1912.5	0.5	1	0.5	0	22.5			1687.5	75	700	0.5	500
38	864	1183	500	1098.5	4	1014	1912.5	0.5	4	0.5	0	22.5			1687.5	75	700	4	162
40	1098.5	1183	500	1008	4	1014	1912.5	1	13.5	4	0	32			1687.5	112.5	700	4	500
42	864	1183	500	864	4	1014	1912.5	1	13.5	4	0	108			1687.5	162	700	13.5	567
44	500	1183	500	600	4	1014	1912.5	1	13.5	4	0	126			1687.5	162	700	40	567
46	1267.5	1183	500	936	0	1014	1912.5	1	13.5	1	0	405			1687.5	245	700	108	567
48	1267.5	1183	500	936	0	1014	1912.5	1	32	0	0	405			1687.5	405	700	196	567
50															1687.5	700	700	245	567

## Sheet: volume ratio
ZM 241385+anti-TIM3		847	108	726	700	936	245	367.5	171.5	0.5	0	0	0	0	0
ZM 241385		2745.5	567	486	936	786.5	480	650	567	318.5	245	0
vehicle control		1912.5	1687.5	1287	1183	700	1014	936	500	700	567	245	32	10	1	0	0	0

## Sheet: growth rate
	expt 1										expt 2			expt 3
ZM 241385+anti-TIM3	-6336130000000	-589100000000	-8621000000000	622060000000000	179050000000000						158520000000000	-4978000000000	-2392000000000	103790000000000	662060000000000	179050000000000	107580000000000	105520000000000
ZM 241385	474480000000000	1328600000000000	2568200000000000	2095300000000000	2568200000000000						1939600000000			107340000000000	151460000000000	3346500000000000	29933000000000
vehicle control	1634300000000000	1971400000000000	2095300000000000	250630000000000	474480000000000	4613900000000000	3843800000000000	250630000000000	474480000000000	-6336000000000	0	0		76637000000000	21724000000000	25143000000000	25143000000000	280900000000000

## Sheet: responders
pooled data
	%	N
ZM 241385+anti-TIM3	73	11
ZM 241385	70	10
vehicle control	58	17
individual experimental replicates
ZM 241385+anti-TIM3	100	75	40
ZM 241385	60	100	60
vehicle control	100	100	25

## Sheet: progression
Treatment_ID	Inj_to_Drugs	Had_Progression	Injection_to_progression
ZM 241385 + anti-TIM3	13	1	12
	15	1	12
	15	1	12
	15	1	12
	25	1	22
	15	1	24
	15	1	24
	12	0	26
	12	0	32
	12	0	46
	12	0	46
	13	0	51
	13	0	51
	12	1	54
vehicle control	15	1	12
	15	1	12
	15	1	12
	12	1	24
	12	1	24
	12	1	26
	12	1	26
	15	1	34
	13	1	34
	12	1	40
	12	0	46
ZM 241385	12	1	12
	12	1	12
	12	1	12
	12	1	12
	12	1	12
	12	1	12
	12	1	22
	12	1	32
	12	1	32
	12	1	32
	13	1	42
	12	0	46
	12	0	46
	12	0	46
	12	0	46
	13	0	51
	12	1	52
notes: 42 animals included in the analysis, time of injection to drugs is a covariate in the statistical analyis and therefore listed, censoring with later progression results in additional steps in the graph
