# Supplementary material for: Adenosine 2A receptor and TIM3 suppress cytolytic killing of tumor cells via cytoskeletal polarization
Source: Commun Biol. 2022 Jan 10;5:9. doi: 10.1038/s42003-021-02972-8 (PMC8748690; doi:10.1038/s42003-021-02972-8)
Supplement: Supplementary file 10 — Supplementary data 3 [file 42003_2021_2972_MOESM10_ESM.xlsx]

## Sheet: tumor growth remission
day	ZM 241385+anti-TIM3
	expt 1					expt 2		expt 3
0	0	0	0	0	0	0	0
12	62.5	62.5	62.5	62.5	62.5	48	0.5
14	50	62.5	108	144	147	48	0.5
16	13.5	1	40	288	171.5	31.5	0.5
18	0	0.5	6	62.5	13.5	180	0
20	0	0	0	40	4	48	0
22	0	0.5	0	32	0	27	0
24	0	0.5	4	171.5	196	6	0
26	0.5	0.5	0.5	28	1	4	0
28	0.5	0.5	0.5	0	0.5	0	0
30	0.5	0.5	0.5	0	0.5	0	0
32	0.5	1	0	0	0.5	0	0
34	0.5	1	0	0	0.5	0	0
36	0.5	1	0	0	0.5	0	0
38	0.5	4	0	0	0.5	0	0
40	0.5	6	0	0	0	0	0
42	0.5	13.5	0	0	0	0	0
44	0.5	367.5	0	0	0	0	0
46	0.5	367.5	0	0	0	0	0
48
50
	ZM 241385
	expt 1					expt 2		expt 3
0	0	0				0
12	62.5	62.5				13.5
14	108	108				13.5
16	550	500				22.5
18	13.5	108				126
20	0	13.5				56
22	0	4				22.5
24	0	0.5				6
26	0	1				0.5
28	1	4				4
30	1	0.5				4
32	0	40				32
34	0	40				108
36	0	4				87.5
38	0	288				56
40	0.5	665.5				171.5
42	0	171.5				350
44	0	245				180
46	0	245				567
48	0	245				567
50	0	245				567
	vehicle control
	expt 1					expt 2		expt 3
0	0	0	0	0		0	0	0	0	0
12	62.5	62.5	62.5	62.5		32	75	108	40	87.5
14	192	171.5	171.5	108		32	75	320	220.5	245
16	256	196	256	13.5		32	75	126	75	220.5
18	288	256	171.5	4		0.5	126	108	62.5	220.5
20	13.5		13.5	4		0.5	87.5	62.5	75	100
22	13.5	171.5	1	0		0.5	31.5	0	18	27
24	4	0.5	0	0.5		0.5	40	0	18	27
26	4	0	1	1		0.5	27	0	6	27
28	4	0.5	1	0.5		0.5	13.5	4	0	12
30	4	0.5	1	0.5		0.5	6	4	0	12
32	1	0.5	0	0.5		0.5	18	22.5	0	112.5
34	1	0.5	1	0.5		0.5	32	62.5	0.5	162
36	171.5	0.5	1	0.5		0	22.5	75	0.5	500
38	4	0.5	4	0.5		0	22.5	75	4	162
40	4	1	13.5	4		0	32	112.5	4	500
42	4	1	13.5	4		0	108	162	13.5	567
44	4	1	13.5	4		0	126	162	40	567
46	0	1	13.5	1		0	405	245	108	567
48	0	1	32	0		0	405	405	196	567
50								700	245	567

## Sheet: tunor growth rechallenge
day	ZM 241385+anti-TIM3							ZM 241385			vehicle control
	expt 1			expt 2				expt 1	expt 2		expt 1			expt 2
40	0	0	0	0	0	0		0	0		4	1	1	0	0
42	0	0	0	0	0	0		0	0		0	1	0	0	0
54	0	0	0	0	0	0		0	0		0	0	0.5	0	0
56	0	0	0	0	0	0		0	0		0	0	0	0	0
58	0	0	0	0	0	0		0	0		0	0	0	0	0
60	0	0	0	0	0	0		0	0		0	0	0	0	0
62	0	0	0	0	0	0		0	0		0	0	0	0	0
64	0	0	0	0	0	0		0	0		0	0	0	0	0
66	0	0	0	0	0	0		0	0		0	0	0	0	0
68	0	0	0	0	0	0		0	0		0	0	0	0	0
70	0	0	0	0	0	0		0	0		0	0	0	0	0
72		0	0	0	0	0			0			0	0	0	0
74		0	0	0	0	0			0			0	0	0	0
76		0	0	0	0	0			0			0	0	0	0

## Sheet: T cell depletion
CL4 T cell depletion								CD8+ T cell depletion
days	ZM 241385+anti-TIM3		ZM 241385			vehicle control		ZM 241385+anti-TIM3		ZM 241385
0	0		0	0		7		0		0
12	5		8	6		171.5		7		2
14	62.5		100	75		75		87.5		4
16	62.5		75	48		75		108		31.5
18	32		126	87.5		18		62.5		13.5
20	4		62.5	13.5		13.5		62.5		1
22	4		13.5	22.5		1		62.5		4
24	4		0.5			1		32
26	4		0.5			1		32
28	4							32
						1
30	4		0.5	40		1		32		13.5
32	13.5		13.5	162		13.5		75		62.5
34	62.5		75	112.5		62.5		180		171.5
36	144		171.5	294		125		405		220.5
38	180		445.5	567		364.5		600		405
40	500		486					847
42
44
46
48
