# Supplementary material for: Adenosine 2A receptor and TIM3 suppress cytolytic killing of tumor cells via cytoskeletal polarization
Source: Commun Biol. 2022 Jan 10;5:9. doi: 10.1038/s42003-021-02972-8 (PMC8748690; doi:10.1038/s42003-021-02972-8)
Supplement: Supplementary file 11 — Supplementary data 4 [file 42003_2021_2972_MOESM11_ESM.xlsx]

## Sheet: off-interface lamellae
CTL				TIL				TIL ZM 241385				TIL ZM 241385+anti-TIM3
yes/no	onset (s)	expt duration (s)		yes/no	onset (s)	expt duration (s)		yes/no	onset (s)	expt duration (s)		yes/no	onset (s)	expt duration (s)
1	260			1	100			1	40			0		180
0		740		1	20			1	160			1	340
0		360						1	160
1	220			1	20			1	360			1	140
1	180			1	80							1	100
0		160		1	140							1	260
1	60			1	160			0		160		1	60
0		780		1	60			1	20			0		160
0		720		1	80			1	80
0		600		1	140							1	80
0		120		1	400							1	60
1	720			1	100			1	900			1	220
1	40			1	240			1	100			0		380
0		120		1	20			1	100			1	160
0		720		1	240			0		260		1	360
0		660		1	80			1	280			1	100
0		620		1	160			1	160			1	260
0		540						0		780
0		600		1	100			1	120
1	40			1	100			1	200			1	220
0		780		1	480							1	40
0		700		1	140			1	20			1	260
0		740		1	60			1	80				740
1	200							1	240			1	360
0		440						1	220			1	320
0		380										1	180
1	80							1	180			0		360
0		560										1	140
0		800						1	480			1	180
0		860										1	180
0		760						1	120
0		540						0		760		1	400
0		680						1	120			1	280
0		240
0		780										1	200
1	380							1	80			1	140
0		520						1	80
0		220						1	240			1	180
0		100						1	100			0		900
0		820						1	100			1	320
0		420
0		480						1	120			0		600
0		200						1	300
0		220						1	180
0		700
0		680						1	480
0		760						1	80
0		800
0		820						1	100
0		800						1	20
0		760						1	180
0		820						1	100
1	100
0		780
0		860
0		860
0		800
0		800
1	300
0		800
0		820
0		860
0		720
0		320
1	700
0		780
0		720
1	620
0		520
0		620
0		400
1	100
0		500
0		820
0		720
0		600
0		760
0		680
0		840
0		840
0		840
1	620
0		740
1	480
1	160
1	320
0		820
0		820
0		660
0		600
1	580
0		360
0		420
1	360
1	140
1	80
0		680
0		680
0		800
0		740
1	120
0		660
0		460
0		380
1	220
0		780
1	560
0		300
1	220
1	160
0		840
0		780
0		440
0		780
0		760
0		840
0		600
0		680
1	320
1	260
0		720
0		800
0		680
0		700
0		800
0		220
1	520
0		660
0		520
0		660
0		760
1	200

## Sheet: translocation
averages of individual experimental replicates
% CL4 T cells with translocation
CTL	TIL	TIL + A2aR antagonist	TIL + A2aR antagonist + anti-TIM3
0	66.7	60	33.3
0	73.3	75	12.5
20		11.1	33.3
0		0	23.1
0		44.4
0		41.2
0
0
0
0
12.5
12.5
9.1
pooled data
	% positive	N
CTL	3.8	132
TIL	70.8	21
TIL+ZM 241385	37.5	52
TIL+ZM 241385+anti-TIM3	22.5	33

## Sheet: target cell clearance
	% area change/h
control	1.18265	1.52873	0.660583	0.604738
ZM 241385+anti-TIM3	1.5973	2.049	2.05565	2.40352

## Sheet: tumor infiltration
Cells in the peripheral tumor region
	control				ZM 241385+anti-TIM3
	expt 1	expt 2			expt 1	expt 2
Endogenous TILs	101080	33511.3			175743	47772.7	312688
Clone 4 TILs	184912	456611			205391	952744	517511
	control				ZM 241385+anti-TIM3
	expt 1	expt 2			expt 1	expt 2
CTL	251572	203304			325913	629888	565770
Treg	150232	379644			102913	135893	85946.6

## Sheet: tumor growth
panel e
		ZM 241385+anti-TIM3				control						ZM 241385
0		0	0	0		0	0	0	0	0		0	0
10													171.5
12		108	62.5	171.5		108	62.5	62.5	13.5	13.5		48	665.5
14		171.5	171.5	171.5		108	171.5	171.5	171.5	13.5		108	1098.5
16		256	171.5	256		256	256	364.5	500	500		245	1098.5
18		256	364.5	864		665.5	256	500	1098.5	500		936	665.5
20		256		500		1098.5	665.5	864		864		1008	500
22												864	665.5
24													1098.5
panel g
		expt 1						expt 2
		ZM 241385+anti-TIM3						ZM 241385+anti-TIM3				control
0		0	0		0	0		0	0	0		0	0
12		62.5	224		62.5	224		87.5	62.5	75		62.5	56
14								62.5	6	62.5		171.5	75
16		108	256		108	196		87.5	1	171.5		171.5	87.5
