# Supplementary material for: Adenosine 2A receptor and TIM3 suppress cytolytic killing of tumor cells via cytoskeletal polarization
Source: Commun Biol. 2022 Jan 10;5:9. doi: 10.1038/s42003-021-02972-8 (PMC8748690; doi:10.1038/s42003-021-02972-8)
Supplement: Supplementary file 12 — Supplementary data 5 [file 42003_2021_2972_MOESM12_ESM.xlsx]

## Sheet: TIM3_aT3 N=11
Death																						Density
	Time (h)	Ftractin						TIM3							TIM3 + antiTIM3							Time (h)	Ftractin						TIM3							TIM3 + antiTIM3
		S1	S2	S3	S4	S5		S1	S2	S3	S4	S5	S6		S1	S2	S3	S4	S5	S6			S1	S2	S3	S4	S5		S1	S2	S3	S4	S5	S6		S1	S2	S3	S4	S5	S6
N=1	4	-24804.4	-15343.3	17180.9	71490.9			-6583.92	134509	-22131.8	274871	-21785.3			4536.19	117900	87002.1	-18697.7	39666.6			2	872.901	0	616.144	600.157			3034.68	471.874	3657.29	1413.49	277.874			2726.37	2311.49	0	1809.42	0
80719	6	-32748.6	-28025.5	118759	114259			-69294.1	-15239.9	-39900.4	426522	-34405.5			-743.708	157908	91490.3	-29652.9	36276.3			4	10744.8	873.751	1717.7	3416.36			2938.07	488.166	2280.2	1154.72	289.047			6035.06	1460.09	0	6596.02	3541.42
	8	-33353.8	-29063.7	253755	163008			-83819.7	6075.7	-44556.8	515929	-44912.8			-30182.3	125359	300717	-18547.4	50079.3			6	16487.4	681.233	3484.94	7663.54			3165.5	504.488	3640.63	591.293	301.903			7745.16	7592.12	5632.75	11843.9	7798.99
	10	1638.99	-27132.6	313174	193187			-79957.6	133951	-40699.7	527779	-43222.9			-7363.49	164598	454091	-13978.6	309277			8	16782.1	1366.84	5587.21	6997.84			7689.87	1771.24	10568.9	2373.7	620.705			8602.64	15388.6	13572.3	17687.7	18156.8
	12	96600.1	-29948	316809	196416			-71863.6	65969.9	-37871.2	527970	-42719.4			-8808.51	176354	1.56605e+06	7398.81	1.584e+06			10	20424.4	2801.56	7296.63	9946.06			10325.9	2332.68	9551.56	2092.39	2959.78			9201.47	18936.7	23984.7	22672.2	21743.4
																						12	23187.8	5149.92	8411.1	9495.33			16525.8	7786.55	12349.1	2119.33	5070.83			10393.6	22719.6	25279.9	24423	26211.2
N=2
190812	4	-31381.1	-38605.7	7363.84	36873.1	-36750.3		36436.2	60865.9	247406	-41362.3				93862.2	-37910.8	149344	-9439.02				2	3072.8	0	1781.13	0	3762.95		5160	1962.49	1180.71	1633.43				1448.08	971.02	1725.32	0
	6	-12373.1	-77121.8	-11280.8	-189339	-74554.6		18764.8	57564.3	405327	-97683.8				94049.5	-74510	196009	-30993.3				4	4355.04	1851.09	2322.98	868.968	6653.68		3329.86	2841.33	1956.66	1193.67				535.64	669.05	2513.07	0
	8	-20351.2	-92473.4	-29189.6	-174199	-69789.4		-25703.9	66692	464964	-110831				47889.8	-97823.2	195067	-50476.2				6	4428.4	5356.25	3170.59	3277.21	10276.9		5594.81	8647.05	2213.43	3896.11				3065.85	1315.7	4607.45	431.106
	10	57652	-82659.9	-49977.7	-232689	-62385.3		-43413.5	4542.2	516078	-101974				65851.9	-114471	303875	-91925.3				8	4045.29	3779.9	3372.14	4127.09	9829.39		6605.27	6202.88	3835.36	7338.59				3406.84	1643.52	4181.55	868.818
	12	219160	-39810.1	-74041.4	-569259	-64308.1		-60922.9	45669	561594	-151300				58161.6	-104685	389815	-70992.7				10	7347.79	5370.39	4417.72	5744.58	7786.01		8763.01	7800.98	5167.46	10619.8				5939.39	2389.65	6933.69	2121.05
																						12	8246.39	8986.98	5696.85	7101.86	0		11491	11189.5	6861.27	8835.2				9108.89	3266.46	9171.54	2542.1
N=3
191014	4	4025.25	6965.37	7462.66	2772.38			5374.08	1703.14	379.102	4497.24	3741.82	2524.09		370.665	15218.9	15289.7	3321.66	13473.1	3516.14		2	419.209	0	1557.41	0			477.115	1412.7	0	2446.17	3417.54	824.013		2187.3	0	2825.16	955.695	609.646	733.4
	6	3497.98	10639.8	36516.1	2695.83			10147.6	1287.61	2566.68	15400.2	3417.02	5460.23		10527.9	47452.3	15603.2	5210.15	49912.7	3004.3		4	0	0	1425.13	0			0	1348.14	0	2293.78	5013.62	770.69		1346.86	819.198	1559.48	616.373	0	2904.18
	8	1906.87	16001.4	49061.4	1605.49			7504.55	610.408	3936.4	18902.7	2066.2	2668.83		15115	18992.9	45115.3	3629.05	42355	1728.69		6	1493.51	1475.6	719.406	706.624			0	1257.23	0	2179	3354.65	720.705		1904.13	2263.31	1922.64	608.443	613.195	2171.78
	10	500.426	38087	119650	522.197			5791.77	1596.27	14272.2	82709.8	1907.19	2361		61108.7	295348	62103.7	15266.2	16808.4	-977.815		8	1764.98	1431.93	0	0			832.133	607.04	0	1797.7	12683.4	693.742		631.015	2229.46	1010.64	2536.89	1257.09	2779.18
	12	-3795.23	88101.1	109464	-656.039			6832.63	-1403.78	62331.4	799237	6296.04	6815.92		274477	2.20682e+06	46201.7	157184	11639.8	-4686.38		10	993.634	2211.68	792.182	0			818.515	586.94	605.481	2266.64	9896.54	1759		672.399	3172.9	2249.86	1965.26	654.485	3383.93
																						12	2554.59	1491.11	0	0			806.439	1131.09	1288.25	728.77	12539.9	703.981		0	2487.3	2552.9	968.081	680.289	6955.3
N=4		-147637	75961.8	-168255				-104538	-203952	-181182	170095				-124685	121668	16647.2	203937				2	670.132	0	705.961				998.792	1577.73	0	0				0	638.734	1576.67	1454.32
191111		-209777	171421	-253119				-144701	-296973	-234202	655136				-174712	84813.4	-46736.7	285258				4	1107.37	0	622.889				962.746	528.854	490.099	0				0	0	1746.6	358.393
		73862.6	245354	-288231				-167613	-326943	-232017	1.15046e+06				-49096.8	60582.8	-4329.32	439409				6	523.752	1333.87	581.584				978.774	1083.55	494.483	203.86				0	0	2181.76	0
		107782	225370	-317830				-197028	-360682	-219154	1.71909e+06				366667	-3895.04	-65190	491508				8	1001.58	982.453	817.138				972.332	2290.64	493.472	0				0	0	1569.58	0
		228883	147249	-414506				-307347	-481154	-264487	1.99985e+06				1.65798e+06	-113229	-23635.3	459705				10	511.636	937.095	1068.15				0	1205.61	474.398	0				0	0	773.698	0
																						12	0	947.03	527.75				0	327.968	0	0				655.562	724.356	0	1004.4
N=5	4	60757.7	-99348.3	-129062				-13990.4	185243	-69938.7	214425				368296	-48980	163466					2	5554.08	9634.62	2202.37				0	1306.02	1152.21	1003.53				1352.8	225.218	2285.79
191118	6	11757.4	-187277	-167035				-97358.7	212708	-158769	213094				939059	-131267	-295495					4	13688.8	13907.2	3820.13				1316.56	3565.82	4293.4	3297.68				4772.63	2401	7535.68
	8	287431	-142832	162850				-311000	166566	-178799	196416				1.4359e+06	-210662	-429519					6	11543.1	15369.6	3837.02				7404.46	6778.2	10378.4	8199.68				7940.27	4960.6	9959.57
	10	1.02223e+06	317563	1.20345e+06				-320987	328733	221.8	546287				2.05521e+06	-47868.8	-553372					8	12630.3	15464.3	5151.55				11476	7027.16	12418.2	12393.8				9612.96	5996.04	7881.71
	12	2.0695e+06	1.24057e+06	2.2269e+06				129857	924365	854049	1.4262e+06				3.7907e+06	997415	-591266					10	15093	18550.8	5085.77				14312	7219.76	13159.7	11048.5				10308.5	4853.76	8127.66
																						12	16492.5	21286	4751.11				19096.7	8673.01	12992.4	11865				7055.68	5294.8	8294.84
N=6	4	471916	169125	11194.1	-13767.9			57408	59898.8	97891.6	80707.1				61727	605549	25929.5	632206				2	2995.25	1760.62	0	724.503			1225.72	1793.72	1909.4	0				2327.3	786.773	2112.65	836.966
191125	6	1.32675e+06	339975	83001.1	-16110.1			321923	217419	158755	149919				171025	1.94799e+06	140379	1.92459e+06				4	2321.84	1473.88	0	1168.1			0	2215.2	1226.43	715.623				1246.49	812.011	853.13	842.299
	8	1.95606e+06	341151	63314.4	24890.5			633045	310664	185745	172556				290414	2.84639e+06	154517	2.73049e+06				6	1461.47	1454.49	0	979.386			332.891	1229.84	1140.71	439.811				1105.41	827.075	707.34	843.56
	10	2.51079e+06	488506	92426.9	25626.4			1.03565e+06	440668	229472	241841				435159	3.31117e+06	169392	3.18104e+06				8	1566.7	1162.13	0	903.771			620.898	1604.09	1198.79	432.46				1282.82	428.883	737.278	435.353
	12	3.00502e+06	537811	86974.7	55765.5			1.6765e+06	510462	401356	278129				528765	5.2405e+06	209800	4.76704e+06				10	1264.65	1132.15	433.412	1696.36			0	493.373	748.438	429.435				1972.49	863.073	914.544	655.959
																						12	1042.45	830.366	209.677	1448.82			0	492.324	729.888	0				2195.12	877.693	365.262	446.202
N=7	4	31638.3	730371	58300				106039	74485.4	105253					62589.4	329192	15204.6					2	284.127	0	0				3751.21	3751.21	3752.27					0	2233.84	0
200316	6	35354.6	3.44992e+06	59859.2				32500.1	76420.8	179504					148618	812971	22951.1					4	469.414	588.02	0				1455.44	1455.44	0					3111.53	0	1820.34
	8	35623.6	5.86208e+06	29620.8				96548.9	59833.1	121622					29712.6	1.34474e+06	45051.5					6	0	1023.05	563.603				1954.99	1954.99	0					1315.9	0	8362.32
	10	59689.9	7.49477e+06	35588.7				78131.8	68221.5	144787					48977	1.91367e+06	22254.6					8	357.091	491.685	0				2170.27	2170.27	0					1642.36	0	2444.6
	12	88981.8	8.53114e+06	54718.2				96035.8	206311	168444					24035.7	2.45454e+06	78112.4					10	339.474	480.238	0				1642.69	1642.69	0					1963.95	0	0
																						12	335.172	997.892	0				548.34	548.34	0					1395.8	848.249	0
N=8	4	173671	64177.9	45806.2				51631.5	133717	215071					262600	667115
200309	6	231346	43428.3	22997.7				75311.5	152179	227798					585284	1.12874e+06						2	1281.26	864.498	1469.69				1130.44	0	933.151					2018.81	1957.87
	8	276668	54289	32908.1				81262.5	178426	359372					728383	1.78861e+06						4	469.479	847.69	0				1438.92	0	333.855					1136.1	483.985
	10	292552	50604	45545.9				68564.9	209643	134796					1.57728e+06	2.37661e+06						6	471.636	850.145	0				1225.47	0	309.464					1052.78	1378.74
	12	267521	45342.7	24392.5				64095.5	186036	158542					2.76191e+06	2.94064e+06						8	454.459	845.619	0				1508.85	0	852.065					1007.32	1338.8
																						10	718.031	861.257	0					472.555	570.731					527.749	2309.41
																						12	1422.48	870.95	0					496.692	295.423					0	1002.34
N=9	4	10290.2	14235.8	15690.7				3470.82	51928.3	13873.4					235584	15219.5	18585.5					2	933.905	506.336	533.894				0	1911.25	3344.63					2150.38	722.549	1552.84
200323	6	19900.9	5020.03	8287.27				431.991	73527.8	21326.4					243186	33717	25522.2					4	1324.04	532.013	767.355				906.03	1460.45	2128.68					1972.1	970.56	699.669
	8	13950	-4046.81	-148.962				1946.44	64778.8	62251.4					286663	69308.6	63100.5					6	1357.62	1121.66	508.684				382.154	622.966	2258.19					1148.73	0	692.872
	10	8485.05	-809.362	-5213.68				10472.1	72941.9	268847					250599	104335	72246.7					8	556.166	1726.55	997.049				0	588.287	1900.29					779.894	687.073	0
	12	5668.27	-1564.1	-4945.55				15343.1	75002.5	442935					329713	172091	89322.8					10	558.094	1165.24	1444.39				1101.24	286.785	1786.04					406.315	673.541	0
															438788	216242	97873.2					12	1102.74	1738.46	1803.96				0	873.741	1695					0	1462.51	408.587
N=10	4	30988.5	-92841.7	1.1291e+06	-40746.8	171877		-45473.8	-60032.1	-25075.9	-51869.4	131325			-64058.9	57781.9	890923	74449.3	-17978.8			2	534.214	2848.1	847.021	1798.64	931.388		748.032	2513.98	3054.66	275.203	0			1857.44	0	180.196	425.886	1226.88
50820	6	22857.9	-47735.9	1.55674e+06	-59955.3	236788		-113671	-106759	-77736.4	-125267	148482			-117198	55465.7	939674	49537.2	-33766.1			4	977.04	2762.19	407.429	2452.41	539.29		0	2385.47	1871.59	0	0			2246.21	432.461	183.433	0	190.073
	8	7417.11	-67186.7	1.91341e+06	-14778.3	272982		-183796	-135469	-89036	-193441	143382			-155573	19855.5	1.48985e+06	5930.59	-34471.3			6	1103.91	3065.95	1174.64	3359.35	0		745.662	2125.16	1456.13	0	0			1439.61	328.135	567.336	220.574	733.234
	10	78379.7	139475	2.37909e+06	163020	348503		-161211	-59450	-18550.1	-149820	542240			-95750.7	73955.5	2.18911e+06	52879	138374			8	940.289	3617.62	381.97	2430.57	171.492		1137.4	3012.15	837.134	0	0			1350.47	221.42	395.547	559.7	1062.12
	12	127547	124782	2.13472e+06	569081	416931		-213205	-46917.3	15149.8	-224250	1.14422e+06			60417.9	56710.3	3.11473e+06	70574.1	118683			10	909.54	3244.23	370.429	2554.93	2003.78		1125.04	3441.14	1465.33	0	0			856.785	225.313	414.215	1012.41	1706.67
																						12	1011.46	3068.01	741.141	1574.93	2651.48		3065.35	3012.04	2673.13	0	588.454			1953.33	809.432	868.595	685.471	2048.17
N=11	4	320768	171097	398504				130580	139011	261705					119289	221541	236081					2	8540.63	2920.09	779.066				1998.75	673.739	1296.9					2209.08	11560.7	1599.53
110820	6	477721	259713	608389				197680	240968	442323					194159	500945	446151					4	8761.31	1191.5	543.887				1634.78	396.294	2561.94					1239.9	11906.4	1202.17
	8	850608	377791	684914				253192	369129	512873					287000	961197	732988					6	8372.2	1714.84	714.735				2820.66	615.233	1548.25					1194.72	11835.8	1553.49
	10	1.52019e+06	355197	701225				226273	347295	583852					333719	1.31549e+06	953812					8	6880.74	3741.83	301.329				3425.65	519.913	1517.82					415.452	11891.2	1798.67
	12	2.53335e+06	449965	754605				347009	395963	720103					622889	1.92857e+06	1.40554e+06					10	7350.6	1599.23	0				1749.21	959.522	1798.52					1065	12314.4	2202.44
																						12	8800.06	1885.26	1312.27				2203.96	986.018	1933.59					2812.41	15303.7	1458.24

## Sheet: CGS N=3
Death		Ftractin				Ftractin CGS			Density		Ftractin				Ftractin CGS
N=1											S1	S2	S3		S1	S2	S3
		S1	S2	S3		S1	S2	S3		2	60887.4	23153.2	6307.46		9007.68	23037.6
	4	339018	499688	62785.5		-4915.34	13249.3			4	41986.3	21969.6	3308.79		7367.19	24439.8
	6	809151	1.01346e+06	138304		14461.5	31889.6			6	41810.7	24045.1	4623.79		5398.91	16499.3
	8	1.76268e+06	1.58632e+06	268393		10906.6	80315.4			8	46923.8	33604.8	5330.21		3422.09	13594
	10	2.89543e+06	2.01922e+06	427389		45036.8	206105			10	46143.9	38021.4	4544.75		4266.69	12697.6
	12	3.82782e+06	2.53636e+06	517913		35126.2	227343			12	43964.8	48616.8	4640.26		4948.46	12137.2
N=2
										2	16834.8	11515.8			13033.3	5354.75	5502.64
	4	372549	9046.32	30024.4		64228.6	39791.7	-11683.8		4	18080.9	7311.85			12337.8	5251.62	5720.52
	6	1.06993e+06	5100.27	48152.8		138154	50563.6	-3793.97		6	15084.5	6686.99			10268.4	8409.94	5254.9
	8	1.902e+06	-6099.28	68918.9		254981	55748.7	-13718.7		8	12390.7	8789.61			9601.74	6900.26	4895.14
	10	2.4573e+06	-28286.4	115936		487050	65557	14408.9		10	11014.6	10202.8			12324.9	8682.36	3818.37
	12	3.17315e+06	-35483.2	183465		760225	86982.5	15426.8		12	12044.7	10141.4			11333.2	5742.83	3585.01
N=3
										2	6120.28	37894.4	18696.7		19276.9	3730.23	18244.9
	4	67671.6	106279	56277.5		58155	57375.2	55040.7		4	5350.62	26910	17603		22909.3	4927.28	21648
	6	134267	276409	108434		110227	96776.4	118755		6	4153.04	33321.2	18611.6		25790.4	5841.02	20644.8
	8	173884	380671	135614		173839	121483	132420		8	5016.03	29617	20235.9		22967.5	7314.21	17273
	10	215910	320089	52530		176900	-25105.8	80195.6		10	4326.03	35881.8	15096.3		17810.2	5137.78	22855.2
	12	281128	649101	177349		182108	123543	200396		12	3969.93	41864.7	14534.9		16851.3	8132.81	20544.1
