# Supplementary material for: Adenosine 2A receptor and TIM3 suppress cytolytic killing of tumor cells via cytoskeletal polarization
Source: Commun Biol. 2022 Jan 10;5:9. doi: 10.1038/s42003-021-02972-8 (PMC8748690; doi:10.1038/s42003-021-02972-8)
Supplement: Supplementary file 13 — Supplementary data 6 [file 42003_2021_2972_MOESM13_ESM.xlsx]

## Sheet: off-interface lamellae
CTL				CTL+10µM NECA				CTL+1µM NECA				CTL+10µM NECA+ZM 241385
yes/no	onset (s)	expt duration (s)		yes/no	onset (s)	expt duration (s)		yes/no	onset (s)	expt duration (s)		yes/no	onset (s)	expt duration (s)
1	260			1	140			0		840		1	800
0		740		0		840						1	260
0		360		1	140			1	100			0		180
1	220			1	240			1	100
1	180			0		760						0		180
0		160		1	60			1	160			1	180
1	60			1	140			1	240			1	480
0		780		1	140			1	140			0		120
0		720		1	60			0		640		1	400
0		600		1	180			1	140			1	580
0		120		0		520		1	100			1	360
1	720			1	100							0		740
1	40			1	240			0		460		1	340
0		120		0		800		1	520			1	60
0		720		1	100			1	100			1	380
0		660		1	40			1	140			1	60
0		620		0		820		1	80
0		540		1	200							1	720
0		600		1	100			0		440		0		180
1	40			1	300			1	160			1	40
0		780		1	120			1	100
0		700		1	60			1	60			1	180
0		740		0		840		0		860		1	140
1	200			1	100			0		680		0		620
0		440		1	40			1	-40			1	100
0		380		0		800		1	240			1	80
1	80			1	20			1	380			1	160
0		560		1	60							1	240
0		800		1	60			1	80			0		760
0		860		1	40			1	160			1	160
0		760		1	260			1	160			0		820
0		540		1	80							0		780
0		680		1	80							0		640
0		240		1	160							1	560
0		780		0		500						1	200
1	380			1	20							1	100
0		520		0		420
0		220		0		800						0		780
0		100		1	120							1	100
0		820		1	120							0		420
0		420		1	300							0		480
0		480		1	40							0		780
0		200		1	160							1	280
0		220		0		840						1	580
0		700		1	20							0		340
0		680		0		780						1	160
0		760		1	40							1	420
0		800		0		800						1	260
0		820		0		480						0		820
0		800		1	80
0		760		1	160
0		820		1	180							1	280
1	100			1	60
0		780		1	180							0		440
0		860		1	380							1	180
0		860		1	140							1	140
0		800		1	400							1	120
0		800		1	40							0		340
1	300			1	100							1	400
0		800		1	260							0		480
0		820		1	20							1	100
0		860		1	20							1	20
0		720		1	20
0		320		1	80
1	700			1	120
0		780		1	120
0		720		1	80
1	620			1	200
0		520		0		580
0		620		1	100
0		400		1	60
1	100			1	160
0		500		1	40
0		820		1	220
0		720		1	100
0		600		1	100
0		760		1	220
0		680		1	80
0		840		1	20
0		840		1	140
0		840		1	300
1	620			1	80
0		740		1	420
1	480			1	420
1	160			1	300
1	320			1	120
0		820		1	260
0		820		1	40
0		660		1	100
0		600		1	120
1	580			0		880
0		360		1	240
0		420		1	20
1	360			1	60
1	140			1	220
1	80			1	300
0		680		1	160
0		680
0		800		1	180
0		740		1	40
1	120			1	40
0		660		1	100
0		460		1	100
0		380		1	120
1	220			1	120
0		780		1	100
1	560			1	80
0		300		1	140
1	220			1	340
1	160			1	320
0		840		0		860
0		780		1	140
0		440
0		780
0		760
0		840
0		600
0		680
1	320
1	260
0		720
0		800
0		680
0		700
0		800
0		220
1	520
0		660
0		520
0		660
0		760
1	200

## Sheet: tranlocation
averages of individual experimental replicates
% CL4 T cells with translocation
CTL	CTL+1µM NECA	CTL+10µM NECA	CTL+10µM NECA+ZM 241385
0	36.8	25.9	0
0	33.3	23.5	5.9
20		5.9	0
0		46.2	11.1
0		14.3
0		33.3
0		64.3
0
0
0
12.5
12.5
9.1
pooled data
	% positive	N
CTL	3.8	132
CTL+10µM NECA	28.9	112
CTL+1µM NECA	35.7	28
CTL+10µM NECA+ZM 241385	3.7	55

## Sheet: proliferation
buffer only	ZM 241385	1µM NECA	1µM NECA + ZM 241385	20µM NECA	20µM NECA + ZM 241385
53428	40323	13804	33727	13722	26267
38904	30758	17284	32389	21016	33964
38417	42216	32725	44407	19841	25101

## Sheet: uropod
control				CGS
date	pos	n		pos	n
16.12.19	14	18		34	127
				28	250
27.1.20	58	64		23	44
3.2.20	19	27		8	34
				26	61
10.2.20	43	52		20	81
				16	97
