# Supplementary material for: Adenosine 2A receptor and TIM3 suppress cytolytic killing of tumor cells via cytoskeletal polarization
Source: Commun Biol. 2022 Jan 10;5:9. doi: 10.1038/s42003-021-02972-8 (PMC8748690; doi:10.1038/s42003-021-02972-8)
Supplement: Supplementary file 14 — Supplementary data 7 [file 42003_2021_2972_MOESM14_ESM.xlsx]

## Sheet: control expt 1
Time	Coordinates
	136,281@16	111,367@14	594,116@44	540,508@10	536,324@36	369,410@61		avg
-60	15.9475	13.9672	24.0894	14.5503	15.9795	17.595		17.0215
-50	18.4656	13.2689	21.7123	16.2933	16.3988	16.824		17.1605
-40	16.3311	12.4492	22.6648	15.1341	19.3372	19.8073		17.6206
-30	17.0885	14.0918	28.4693	15.5503	46.2082	33.1425		25.7584
-20	15.6754	30.1639	24.6788	14.2989	40.3578	33.1257		26.3834
-10	19.5541	41.8721	21.7542	14.7067	40.9179	36.2011		29.1677
0	31.4197	65.882	19.0307	15.5367	45.2141	43.6425		36.7876
10	38.6721	74.9574	27.6201	24.4897	37.8592	50.2598		42.3097
20	32.9016	85.9148	37.7905	55.0762	36.434	70.5307		53.108
30	46.5049	103.462	53.6983	65.4839	30.7449	90.4274		65.0536
40	46.718	90.6656	60.9441	71.1613	31.4282	91.8017		65.4531
50	65.423	83.7836	70.5866	73.6862	36.9736	89.2402		69.9489
60	63.4033	83.2393	78.338	77.1935	41.5543	88.7095		72.073
70	75.2885	70.3246	90.1983	84.5513	38.5865	82.3324		73.5469
80	140.731	74.7836	88.0335	108.525	35.915	80.3687		88.0595
90	103.98	71.2656	78.0894	105.056	36.563	68.4581		77.2354
100	98.0098	67.1574	87.2291	97.4282	33.8123	54.8743		73.0852
110	89.3574	53.1607	93.0922	78.566	29.7302	52.838		66.1241
120	98.2951	51.741	98.0587	85.522	26.2933	52.2905		68.7001
130	73.3213	57.0885	95.7458	61.1026	35.8592	50.5642		62.2803
140	68.4262	48.2328	95.648	55.5777	39.4692	47.6341		59.1647
150	66.1377	42.1902	88.8045	54.39	49.0968	53.7011		59.0534
160	59.5475	48.4525	91.0363	51.3988	45.0704	58.8547		59.06
170	70.4033	53.5377	109.17	51.6891	32.132	53.6732		61.7676
180	83.5377	43.0754	89.1285	45.7947	38.0264	49.0391		58.1003
190	88.8066	40.9049	89.2765	49.2317	51.7977	41.6257		60.2738
200	69.3639	39.9967	89.4749	54.1877	53.5249	52.1089		59.7762
210	99.9377	43.6951	75.7989	60.3783	54.5806	39.4358		62.3044
220	79.4721	40.482	72.8212	54.6979	52.3284	42.3296		57.0219
230	86.941	37.8557	80.2263	50.5806	49.3284	41.2961		57.7047
240	70.3016	34.0754	71.7989	47.3021	58.1085	44.1285		54.2858
250	54.2918	39.7148	72.5503	39.9384	49.7126	43.3324		49.9234
260	66.8689	43.2557	69.419	37.1642	45.0616	43.3212		50.8484
270	56.8361	49.5279	65.7067	35.2962	49.1672	38.8128		49.2245
280	51.9082	48.5279	70.5615	35.6246	42.3372	40.3855		48.2241
290	94.9508	55.2361	68.0782	44.4545	59.8768			64.5193
300	62.8918	42.8197	64.8268	40.8065	59.176			54.1041
310	74.459	40.9246	72.9637	51.0968	51.0997			58.1088
320	72.5508	43.7607	63.7682	45.5367	52.5836			55.64
330	80.4689	36.7344	71.5196	41.3314	47.2199			55.4548
340	81.0689	37.7705	66.3436	35.0499	42.8856			52.6237
350	62.9016	43.5246	56.5056	36.8006	50.2903			50.0045
360	61.0328	47.7049	68.8827	47.2434	38.0176			52.5763
370	53.3902	48.0295	65.4693	45.6657	36.7449			49.8599
380	60.0689	55.7443	60.2933	55.2522	34.4839			53.1685
390	68.3082	63.5869	68.1006	52.566	36.654			57.8431
400	54.3311	93.8459	59.4665	59.5894	37.044			60.8554
410	68.2098	69.2361	63.1425	52.7126	41.2727			58.9147
420	49.7705	77.3966	65.567	47.437	38.7977			55.7938
430	45.3344	72.8073	61.7486	41.7771	31.9736			50.7282
440	43.5803	85.9302		45.085	33.9267			52.1306
450	66.5672	63.014		57.783	35.8915			55.8139
460	65.8984	54.6229		67.9707	39.6774			57.0423
470	79.4557	56.4637		64.7302	37.6012			59.5627
480	67.882	59.8128		53.4018	34.217			53.8284
490	67.8459	61		49.5103	53.5308			57.9717
500		67.5447		48.7009	26.419			47.5549
510		60.6508		43.9208	31.9944
520		58.6313		55.4457	32.5559
530		48.9441		43.7947	33.2933
540		52.486		54.2229	33.2933
550		47.2402		49.522
560		41.0754		46.2845
570		49.0223		45.2405
580		60.0335		51.2199
590		53.067		49.173
600		46.2821		41.8152
610		43.6061		44.6422
620		51.9469		38.1144
630		51.0419		36.4927
640		52.1536		44.6129
650		60.6676		42.7625
660		62.6872		51.8094
670		56.3156		44.4839
680		46.6816		43.7507
690		41.662		39.4633
700		42.6285		38.173
710		44.6844		45.0587
720		59.4637		43.0821
730		43.6229		46.6804
				57.9384
				65.9912
				57.9619
				56.1496
				71.2405
				58.9355

## Sheet: control expt 2
Time	Coordinates
	174,136@16	225,85@50	212,187@4	407,219@43	431,129@40	461,83@21	425,67@32	548,115@30	226,237@64	130,277@57	452,358@16-goes out of focus	397,376@18		average
-60	16.8393	15.5909	23.9591	18.2117	16.4426	18.177	24.0689	14.2113	14.6525	14.2426	27.0385	17.368		18.4002
-50	46.0197	14.4773	21.9773	18.4088	18.377	18.8656	23.577	16.2606	15.282	18.5148	25.6923	17.7303		21.2652
-40	40.4525	17.9621	32.3727	17.5547	64.1377	16.2459	25.7377	16.1127	15.1967	24.5607	29.7019	31.4888		27.627
-30	34.0131	20.6439	40.6409	49.5547	63.0885	17.1016	39.4951	15.5	14.1967	42.2033	31.2885	52.2669		34.9994
-20	30.2393	16.6894	56.35	87.7226	87.7607	18.8852	38.9836	14	14.6557	46.7574	34.9231	52.3427		41.6091
-10	36.2872	17.1288	73.9773	147.898	124.731	18.8557	52.5311	22.8873	14.0689	32.4557	33.4615	68.1264		53.5341
0	34.2553	31.2652	92.0864	147.942	146.498	46.8754	76.7967	28.1549	14.7541	46.9574	44.875	75.2949		65.4796
10	36.8777	34.9773	194.436	237.197	112.095	83.9508	131.846	30.9085	15.2492	65.1967	37.6957	83.4017		88.6527
20	39.2394	44.3182	88.8273	132.533	127.348	64.4787	105.266	29.9859	34.0131	106.302	52.6174	73.8539		74.8985
30	39.3511	50.3333	121.432	171.591	119.793	74.7836	67.2033	30.2113	27.5344	128.367	55.6435	87.1433		81.1156
40	39.8351	39.9545	79.2727	139.847	124.22	98.6721	45.6885	31.5282	25.2098	109.01	59.9913	88.1208		73.4458
50	41.9628	85.2045	96.9091	129.555	112.833	101.236	71.2721	32.6831	24.2984	104.915		95.5253		81.4903
60	47.5053	83.2879	54.3455	131.511	117.675	110.705	46.5068	37.2817	30.0689	145.888		136.618		85.5812
70	43.7074	86.3561	45.6136	113.942	89.5902	108.39	40.8176	55.8099	22.4525	118.52		154.242		79.9492
80	40.1117	67.4394	59.6864	142.299	104.721	130.974	34.3716	28.2394	25.918	128.17		193.037		86.8152
90	47.4255	52.2348	39.9136	123.693	87.3443	115.38	38.1959	45.9437	27.541	89.6837		124.329		71.9714
100	51.2287	60.5152	32.5045	102.839	79.0197	128.662	57.0541	27.2183	34.1213	91.6497		99.5815		69.4904
110	49.8723	121.606	39.4591	92.635	58.7279	123.82	47.2162	28.3662	33.3279	93.9184		72.2022		69.1955
120	50.133	94.4318	37.75	97.5182	54.9016	110.18	47.2019	31.0986	32.4262	93.7041		63.3258		64.7883
130	50.3936	100.182	34.5591	126.628	49.9279	121.357	62.8462	32.5563	22.282	116.391		73.1461		71.8427
140	50.2021	72.947	34.15	77.4234	46.3508	100.439	53.5096	32.8451	24.223	105.024		61.7949		59.9008
150	57.0532	73.8636	29.6364	95.6423	52.8951	112.895	57.2404	34.6479	35.0033	89.0544		50.8315		62.6148
160	58.6915	107.439	28.1545	95.8467	64.3607	86.9639	46.9519	29.5563	50.7836	75.8673		54.6208		63.567
170	68.6755	79.3636	24.0364	99.2117	60.1967	94.1148	50.7596	28.1127	37.2131	60.602		56.941		59.9297
180	59.1383	89.5833	32.3091	65.1971	60.118	106.639	46.5481	29.0141	50.4262	75.9354		73.3202		62.5663
190	59.9202	113.583	28.8273	68.292	88.9508	89.0525	52.7596	36.493	59.659	90.3231		60.1208		67.9983
200	62.9574	76.7045	32.2818	70.9562	71.6197	81.741	44.2212	29.493	67.1541	62.983		46.9859		58.8271
210	57.25	93.7803	24.6682	115.672	53.2951	71.8623	46.3846	32.7183	60.8033	67.3776		34.8873		59.8817
220	53.2181	119.697	27	83.1898	34.4426	71.6885	49.6731	43.7324	55.318	71.6429		32.0915		58.3358
230	46.3617	113.924	24.8136	87.2044	39.2328	72.9738	52.9135	36.5423	59.5115	64.6599		27.0532		56.8355
240	48.6436	106.28	37.6909	85.7372	45.2492	65.0066	56.0385	39.6268	49.9639	66.1395		48.2553		58.9665
250	47.3032	111.008	27.0318	79.146	42.2623	62.4459	44.9904	38.4718	37.2918	67.0238		48.5851		55.0509
260	47.3936	76.5455	28.3864	95.5036	46.9082	68.6459	26.6058	31.9507	47.5803	74.3571		54.0319		54.3554
270	45.6489	116.705	24.7318	66.0438	43.1016	70.4	30.0673	29.6479		71.7381		53.6702		55.1754
280	46.5532	80.1742	27.9955	51.6277	54.6393	142.948	36.2981	34.4437		86.7687		38.3404		59.9788
290	53.5904		28.2955	66.0073	58.6721	60.2	57.2404	41.9648		73.119		46.0691		53.9065
300	53.9681		59.3864	83.0657	46.2131	75.8984	65.7981	46.3803		62.568		45.5		59.8642
310	48.904		52.2864	83.854	38.3148	68.8656	63.4327	42.838		95.0068		33.016		58.502
320	50.3164		42.15	66.9781	43.5574	57.6787	58.8558	51.007		83.1939		25.4734		53.2456
330	57.4633		53.1636	67.6715	42.4656	70.0393	36.4231	80.2606		112.347		23.7606		60.3994
340	61.7627		29.9091	83.8686	50.059	72.1279	33.625	59.7042		121.602		19.8404		59.1666
350	49.2542		38.8455	60.8759		54.4984	36.1058	78.7676		81.1327		25.5691		53.1311
360	48.4011		35.6045	58.4599		70.1574	33.4135			103.68		49.4362		57.0218
370	44.9887		24.8682	65.1898		56.6525	33.6731					53.7287		46.5168
380	46.0904		32.4636	74.8175		77.5148	39.4712					73.1436		57.2502
390	47.0734		28.6682	85.9197		73.8984	38.5673					56.6064		55.1222
400	46.4915		27.5909	76.854		68.2525	40.2692					49.0851		51.4239
410	41.9887		27.6	67.3431		68.7377	51.0385					40.1064		49.4691
420	43.8644		41.6045	58.5182		72.6262	51					48.3564		52.6616
430	40.1864		34.5409	97.8321		75.8459	45.3173					35.8989
440	39.1808		36.4091	95.0584		68.0623	57.2692					34.9734
450	35.7797		43.6091	80.0584		55.5311	52.7212					41.4947
460	37.5593		32.5182	51.6058		48.0787	69.8654					33.4309
470	45.9266		41.3091	54.365		45.1672	52.9038					35.3032
480	43.2429		36.6727	59.3723		43.6918	76.2212					30.383
490	42.1864		29.0773	67.2847		48.2459	49.0982					30.0213
500	40.1412		27.7045	98.4677		51.8689						32.6968
510	47.0508		27.2909	85.1613		48.7869						27.2447
520	37.6667		26.8364	64.6694		52.859						28.0319
530	39.5593		27.8455	43.4516		56.2131						42.766
540	46.4237		34.2864	67.9597		52.2066						41.0638
550	44.6893		37.5682	82.9839		41.5246						43.8723
560	47.5819		38.7909	69.6129		37.1443						34.3191
570	40.8531		27.1455	54.3125		32.1508						32.9787
580	40.9944		27.7409	73.375		35.6393						28.2074
590	40.5593		22.6227	70.5179		42.0689						26.0585
600	37.6328		20.8182	77.5536		58.623						30.0957
610	39.3898		20.6227	79.6786		67.3639						25.2074
620	38.2203		24.1773	62.0893		66.0361						22.8085
630	43.452		27.1045			77.8525						47.2447
640	48.8757		19.75			89.1574
650	45.5537					83.4885
660	44.5311					80.6197
670	38.548					79.7443
680	37.8531					71.9246
690	35.9887					49.1705
700	35.1977					44.3836
710	39.2825					39.4525
720	40.2429					37.941
730	38.3333					51.8918
	41.096					90.8066

## Sheet: CGS expt 1
	Co-ordinates
Time	239,56 @48	373,36 @ 34	325,100 @64	167,239 @ 52	191,191 @ 46	301,66 @ 11	259,110 @ 24	259, 110 @ 24	324,98 @64	447,147 @75	414,151 @ 71	426,142 @72	225,261@67	114, 262 @50	149, 244 @36	446,354 @ 74	585, 193 @78	468, 250 @71	486,255 @55	459,43 @41	482,59 @47	402, 73 @19	378,154 @29		AVERAGE
-60	15.3363	16.6489	20.834	12.8147	14.126	15.7095	15.7095	15.0423	17.9504	16.3921	16.3921	17.4956	14.1813	11.4159	11.4576	15.9881	15.3423	14.9776	15.389	22.1272	15.2525	15.2525	15.2525		15.6995
-50	15.1964	16.1472	21.9634	13.0546	13.7823	15.6812	15.6812	14.9866	17.2115	16.2125	16.2125	17.7795	13.463	12.2225	11.4689	15.5099	16.2567	14.8354	14.8279	16.4041	17.2033	17.2033	17.2033		15.6742
-40	15.1174	16.566	34.8631	12.6802	14.0563	14.5765	14.5765	16.1816	18.2313	16.4168	16.4168	17.4651	13.5029	12.2276	12.5254	47.2688	16.4474	14.8254	15.6584	23.0574	17.9607	17.9607	17.9607		18.1105
-30	15.0564	27.1269	35.6755	12.8985	14.1052	19.2599	19.2599	28.2719	20.6289	16.5832	16.5832	17.9476	13.7018	12.3603	12.0282	57.4822	16.7433	14.9601	14.7182	18.6781	16.9115	16.9115	16.9115		19.7741
-20	14.9481	28.8926	38.9649	13.3084	14.1469	18.3318	18.3318	29.6359	36.0903	17.1944	17.1944	17.7991	13.4825	13.4185	12.0904	61.1087	15.3105	15.212	14.9102	23.1621	17.059	17.059	17.059		21.0744
-10	15.079	35.4755	40.4298	13.203	13.8354	17.5512	17.5512	35.0451	35.8756	17.0906	17.0906	17.3952	13.5302	12.0051	12.3616	61.9802	16.2738	15.0823	15.207	19.0514	16.1246	16.1246	16.1246		21.2821
0	15.0203	42.9645	42.0853	13.1561	13.951	16.9625	16.9625	32.415	38.8117	16.3542	16.3542	19.0721	13.5127	13.3413	11.9605	55.3419	16.2372	15.2793	15.4613	23.6559	16.9574	16.9574	16.9574		21.7292
10	15.0113	47.1134	41.3521	12.9645	13.8365	17.4518	17.4518	29.756	40.5253	16.3657	16.3657	19.8865	13.4981	14.024	12.0565	49.2213	15.3203	15.3815	15.4688	17.5753	16.6066	16.6066	16.6066		21.3237
20	15.0609	47.1878	41.5502	13.1726	14.3333	17.1399	17.1399	29.9721	42.3932	16.4267	16.4267	19.7183	13.5029	12.3161	13.1356	43.5929	15.5648	15.0599	15.4065	23.5337	17.0459	17.0459	17.0459		21.4683
30	14.8916	44.4103	39.8716	13.236	14.2927	17.6628	17.6628	37.3708	42.4163	16.2982	16.2982	18.5044	13.1033	12.7118	12.5876	45.832	15.2689	15.5137	15.7481	33.6233	16.8525	16.8525	16.8525		22.081
40	15.3183	44.099	39.9669	15.7005	14.1823	16.818	16.818	39.3996	44.6013	15.9984	15.9984	17.9607	13.6481	11.4994	12.4463	48.5929	15.9511	15.4788	15.3092	23.4264	17.2393	17.2393	17.2393		21.9536
50	15.2348	43.2343	39.9358	13.401	14.601	16.8624	16.8624	31.0845	43.9835	16.2817	16.2817	18.1026	13.3168	12.4286	12.4689	40.3953	15.3178	15.6234	15.3242	33.5822	19.0426	19.0426	19.0426		21.8022
60	16.0948	40.0635	39.6545	14.0457	14.0188	17.0963	17.0963	26.9289	42.7687	16.1417	16.1417	17.9148	13.5994	11.9722	11.6102	45.8202	15.6601	16.0324	15.6708	20.8853	18.8787	18.8787	18.8787		21.124
70	16.9549	40.6387	38.345	11.986	14.3667	18.2148	18.2148	32.172	43.7291	16.8797	16.8797	17.1878	13.6891	12.0493	12.661	44.2767	16.7702	16.1496	15.7207	35.9829	15.7148	15.7148	15.7148		21.7397
80	17.4695	32.6125	38.4418	13.0368	13.6917	19.0642	19.0642	32.2719	43.2687	16.5437	16.5437	18.1397	13.9279	12.2566	12.1638		15.1956	15	15.4813	19.1247	15.9082	15.9082	15.9082		19.592
90	17.5598	29.8706	35.5878	13.3972	14.5208	17.7699	17.7699	29.2738	41.2577	16.1862	16.1862	17.8581	13.7018	11.5107	12.9209		16.8631	15.7057	15.6484	40.3733	18.0361	18.0361	18.0361		20.3668
100	25.9865	29.7572	34.6469	13.6739	14.3156	17.3708	17.3708	28.5043	38.9108	15.7117	15.7117	18.4279	13.037	11.1037	12.8757		16.8998	15.596	15.6534	17.9302	17.1607	17.1607	17.1607		19.3166
110	28.9278	29.9162	33.1851	13.5393	14.4521	17.6147	17.6147	29.5197	38.3183	15.6705	15.6705	17.8406	13.6121	11.6726	12.3503		17.1125	15.8903	15.9252	39.5274	17.7508	17.7508	17.7508		20.5278
120	26.5688	28.9941	33.7818	13.8426	14.3906	18.5336	18.5336	26.9952	36.4802	16.5173	16.5173	16.6594	13.5234	12.8647	12.6723			15.2344	15.8628	17.2843	17.9082	17.9082	17.9082		19.4753
130	36.8848	34.077	30.5316	14.5076	13.751	18.1613	18.1613	24.4284	36.9659	16.1582	16.1582	16.8821	13.7261	20.4842	11.9605			15.2718	15.8379	42.0993	18.2066	18.2066	18.2066		21.4603
140	34.12	37.2318	28.5176	12.882	13.5458	18.2309	18.2309	25.3007	32.5595		15.0221	19.2773	13.575	16.9987	12.9153			15.0948	15.8055	16.4514	18.6131	18.6131	18.6131		20.0799
150	32.381	37.2606	28.3816	15.9442	14.3865	20.9343	20.9343	23.7032	31.1399		15.2402	17.8712	13.422	17.2427	13.6497			15.0549	15.7905	36.8048	17.9705	17.9705	17.9705		21.2026
160	31.8962	39.8951	27.0978	19.731	14.5542	18.3127	18.3127	23.1134	30.0297		15.2868	19.3559	13.2407	16.0468	12.5876			15.1721	15.5436	16.2893	18.2984	18.2984	18.2984		20.068
170	32.5781	41.8037	30.9468	20.7678	14.5563	18.1307	18.1307	25.3112	29.4736		15.2426	17.9782	13.5068	17.3717	12.4689			15.3441	15.6808	36.7534	18.1541	18.1541	18.1541		21.5254
180	36.2305	39.253	29.9147	18.7322	14.1615	20.1804	20.1804	22.8425	33.5297		15.223		13.2768	16.8673	12.791			14.9601	15.5486	16.5711	17.6525	17.6525	17.6525		20.6958
190	37.9762	37.3959	29.5125	17.8782	14.3677	19.0581	19.0581	23.9606	32.6938		17.4755		13.3967	14.732	12.6893				15.8404	36.7568	17.0393	17.0393	17.0393		21.8839
200	36.6695	35.989	27.6439	18.9213	14.2865	21.3838	21.3838	22.9702	31.576		18.6544		13.0887	14.8306	14.5706				15.1546	15.7382	18.3574	18.3574	18.3574		20.9963
210	35.8029	37.5736	25.6143	16.4112	14.2771	19.1766	19.1766	21.9606	29.7137		21.8505			14.2023	12.7401				15.616	21.0788	17.8131	17.8131	17.8131		21.0961
220	34.7057	36.5702	27.7487	15.1789	14.7198	19.8135	19.8135	23.9107	26.5496		26.1373			17.8989	13.0565				15.8703	16.3591	17.941	17.941	17.941		21.3033
230	33.96	36.4425	27.2126	14.6053	14.6906	23.4121	23.4121	23.9558	29.1795		26.1373			18.804	12.1751				15.3416	20.726	17.5279	17.5279	17.5279		21.9199
240	37.6248	35.7132	27.6991	20.8909	14.6021	23.2317	23.2317	23.9683	29.0143		24.5025			17.9798	12.9661				15.4514	15.5935	18.7869	18.7869	18.7869		22.2841
250	36.5514	37.2284		16.6409	14.1823	20.5558	20.5558	23.5101	29.6575		22.7745			15.799	13.7627				15.3416	19.0856	16.3803	16.3803	16.3803		20.9242
260	29.0371	36.7809		15.5647	14.3302	20.445	20.445	24.6705			21.1324			16.0506	13.7232				14.9601	15.4264	17.1705	17.1705	17.1705		19.6052
270	27.0314	33.6396		12.2779	14.899	21.8272	21.8272	24.5524			20.5441			14.6056	13.1751				15.5087	19.9452	16.8033	16.8033	16.8033		19.3496
280	27.0314	33.1667		12.6307	14.924	24.4717	24.4717	25.0134			20.7892			15.7573	13.3107				14.7406	15.6708		26.8262	26.8262		21.1165
290		31.8985		12.2576	14.7802	27.055	27.055	24.3727			21.1176			15.3932	13.3785				15.0449	20.4521		24.3967	24.3967		20.8922
300		31.192		24.9226	15.2427	28.3708	28.3708	25.3881			22.5956			13.1302	12.7458				15.1372	15.7207		24.3967	24.3967		21.6623
310		34.6066		23.368	14.8615	28.091	28.091	26.8396			19.924			13.1252	15.9096				14.601	21.7055		30.8918	30.8918		23.3005
320		34.4408		22.1218	14.8615	24.4694	24.4694	27.3967			20.652			15.1024	19.5989				15.1372	15.4813		34.1016	34.1016		23.2257
330		34.0482		21.066	15.5385	24.2355	24.2355	26.1134			18.7574			14.5411	21.4972				14.6209	22.5137		29.9902	29.9902		22.8575
340		33.6387		19.1701	16.1438	24.1277	24.1277	25.0086			17.8456			13.8786	18.9492				14.5686	15.6484		29.2918	29.2918		21.6685
350		28.2741		17.9302	16.0635	21.4541	21.4541	22.5572			16.7426			15.1808	19.1525					17.5205		25.1115	25.1115		20.5461
360		25.7217		17.434	15.25	20.0359	20.0359	22.7829			18.8382			16.0961	19.1073					15.6534		21.8787	21.8787		19.5594
370				22.6701	15.9812	20.8976	20.8976	23.1124			17.1789			17.4829	17.4802					18.6096		20.4721	20.4721		19.5686
380					15.9573	20.8991	20.8991	22.293			17.3627			16.9987	15.6497					15.9252		20.1279	20.1279		18.6241
390					15.5771	21.7599	21.7599	22.4438			17.3431			16.646	14.5989					17.9315		20.6525	20.6525		18.9365
400					16.2812	24.3066	24.3066	24.8165						16.8255	26.5311					15.8628		19.3934	19.3934		20.8575
410					15.8656	31.9106	31.9106	23.6398							18.1977					18.9418		21.2852	21.2852		22.8796
420					15.4948	31.0229	31.0229	23.6398							14.7684					15.8379		27.0623	27.0623		23.2389
430					14.7708	28.094	28.094								12.7062					18.411		31.023	31.023
440					14.3573	28.6261	28.6261								12.7062					15.8055		36.3148	36.3148
450						31.1101	31.1101								12.2825					18.0034		28.4852	28.4852
460						32.8433	32.8433								30.8814					15.7905		24.9115	24.9115
470						33.6583	33.6583								27.791					17.4041		28.8	28.8
						35.2714	35.2714								25.2373					15.5436		27.3738	27.3738
						35.1193	35.1193								23.8362					17.5993		25.3082	25.3082
						35.7263	35.7263								21.7797					15.6808		24.3902	24.3902
						35.2576	35.2576								18.1356					16.9897		23.9639	23.9639
						34.461	34.461								20.5593					15.5486		21.9246	21.9246
						33.3838	33.3838								27.113					17.9418		22.2098	22.2098
						30.2408	30.2408													15.8404		22.423	22.423
						30.737	30.737													16.8767		27.3213	27.3213
						30.7982	30.7982													15.1546		25.6276	25.6276
						30.3838	30.3838													17.5822		26.7067	26.7067
						27.9144	27.9144													15.616		31.8299	31.8299
						25.5979	25.5979													16.7637		34.4985	34.4985
						26.7943	26.7943													15.8703		36.5777	36.5777
						27.5038	27.5038													16.9486		34.0968	34.0968
						27.9748	27.9748													15.3416		30.607	30.607
						27.4641	27.4641													17.3014		30.2199	30.2199
						26.2072	26.2072													15.4514		27.5718	27.5718
						26.0076	26.0076													16.9623		30.827	30.827
						25.7959	25.7959													15.3416		20.9677	20.9677
						24.6598	24.6598													16.8322		18.5308	18.5308
						25.1674	25.1674													14.9601		19.5455	19.5455
							15.0589													17.4521		16.5513	16.5513
							14.8846													15.5087		17.2874	17.2874
							16.47													18.0582			15.6918
							28.8365													14.7406			15.318
							30.345													16.9452			14.7377
							34.3978													15.0449			14.3344
							31.1755													17.3116			14.6262
							28.268													15.1372			15.5016
							37.1094													19.8014			15.7049
							38.6695													14.601			15.1803
							40.8618													17.4966			15.7016
							32.6623													15.1372			14.4656
							29.4892													17.8288			14.741
							34.5745													14.6209			15.3082
							34.5697													17.6096			14.6557
							30.3317													14.5686			14.7902
							29.4195													17.2568			15.3475
							30.8017																14.9836
							28.2464																15.7148
							25.3486																15.8328
							25.7692																15.6197
							24.2837																15.682
							22.6358																15.5049
							26.0397																15.282
							22.9147																15.2492
							23.9014																14.741
							23.1731																14.6197
							21.7344																15.2852
							23.5565																15.4033
							23.5865																15.1246
							24.8329																15.4984
							23.9555																15.4131
							25.4279																15.459
							25.1214																15.318
							25.4087																15.4426
							25.0252																15.1902
							26.0529																15.623
							27.8197																15.5607
							29.2079																15.1705
							27.0974																14.5934
							25.4447																14.2721
							23.6815																14.6492
							23.1731																15.5508
							35.9087																15.9016
							21.2572																19.4557
							22.8233																18.2885
							24.5709																18.2852
							26.0337																17.4656
							24.1743																18.223
							25.1755																19.2033
							24.375																19.5311
							23.8942																20.7377
							22.768																20.1934
							22.6094																25.2098
							24.905																22.7869
							25.6875																22.118
							23.4591																21.1082
							24.1671																20.4066
							22.8317																19.5115
							24.8041																23.0951
							23.6358																21.6164
							22.6286																22.8492
							25.5144																18.5639
							24.8173																20.4066
							26.9555
							26.5589
							27.4267
							25.9207
							25.9207
							23.9531
							24.5288
							24.9832

## Sheet: CGS expt 2
	Coordinates
Timing	125,145@22	106,278@35	565,465@72	641,379@52	649,232@62	528,255@62	124,208@70	230,173@39	507,277@33	641,188@24	566,461@38	415,365@52	383,346@74	154,499@73	208,332@32		avg
-60	10.7475	10.4098	31.1574	14.777	20.2525	15.7607	14.2525	12.2525	18.1479	14.1994	38.4952	14.537	15.0611	9.93569	19.9453		17.3288
-50	9.66885	9.77377	35.1279	16.0852	15.9672	15.4066	13.7443	21.3508	20.1994	13.5016	46.0482	14.836	15.5627	10.4502	17.6817		18.3603
-40	10.282	11.6623	56.7049	16	26.0754	15.7246	13.023	21.0984	24.4341	13.3151	52.5788	30.582	15.955	11.717	22.3794		22.7688
-30	10.6656	10.2852	51.8984	17.7475	22.4656	15.7934	11.8525	24.0262	22.9132	13.582	60.6945	41.4469	19.508	28.7074	23.7042		25.0194
-20	10.3934	14.4525	58.0197	37.7902	18.9967	15.8525	12.6	31.6885	22.5048	13.3215	69.3762	45.119	43.8232	36.3601	21.7621		30.1374
-10	10.1836	12.9607	56.4525	44.1705	27.7115	17.6295	12.9049	25.6361	23.8296	15.4212	47.1704	51.1511	51.4566	46.4244	23.6688		31.1181
0	10.9639	13.5377	40.5443	48.5639	36.6197	22.5377	12.8656	25.7607	22.3087	58.9132	45.1929	59.2572	72.4212	54.2122	25.1511		36.59
10	10.3574	15.1443	43.859	46.7213	81.5738	19.8754	12.0295	29.8918	25.7299	48.2733	33.3119	70.9132	71.6141	83	25.7428		41.2025
20	10.2131	16.2787	25.3115	52.6852		18.3508	12.3016	33.8852	24.8296	50.627	30.4855	71.9132	66.8489	88.1318	22.836		37.4784
30	10.6689	13.8066	21.7934	52.0164		22.0984	12.9049	33.2525	24.7106	47.5949	70.9486	69.119	58.1768	95.4116	22.6141		39.6512
40	11.177	13.2131	32.5082	88.1082		20.1902	11.777	27.7803	20.8553	61.1865	34.3826	67.8971	59.7621	90.1801	23.254		40.1623
50	34.6557	14.5869	40.3705	58.8066		24.1213	12.6131	39.3148	21.1383	65.9035	31.1801	68.3859	58.8135	64.5402	24.492		39.923
60	44.3377	12.0361	36.0033	81.4295		26.8951	11.7475	32.3148	22.8006	81.6463	29.7653	63.5434	56.4502	52.6881	24.6752		41.1666
70	55.4885	13.2623	33.7934	90.2426		25.0262	11.4525	26.8525	22.254	78.6817	28.6881	66.0482	43.6945	47.6463	21.8714		40.3573
80	57.3541	11.9869	37.6426	85.7049		25.2721	13.5475	26.4918	24.5434	70.074	31.8778	67.3408	41.8714	29.3762	26.119		39.2288
90	47.5934	13.1639	50.4262	45.1738		24.7672	12.0459	26.1377	23.7781		37.0611	67.3891	39.0129	34.4148	21.0354		34
100	64.6557	15.377	23.7213			22.7705	12.8098	28.0557	30.7363		44.8167	58.0707	43.1158	34.3794	20.7878		33.2747
110	62.7541	14.8852	41.3311			29.2361	11.9738	25.9049	26.4437		36.3505	55.1318	39.7685	32.3826	22.1865		33.1957
120	62.2721	15.6459	34.3607			28.941	11.7705	26.3377	34.746		33.2605	51.0514	37.9132	29.3441	19.6334		32.1064
130	62.2492	17.5279	27.4066			26.577	12.1607	25.9738	32.2058		80.6206	45.7074	36.8714	29.2637	23.6206		35.0154
140	52.3836	17.1738	28.059			25.5377	12.3836	20.5213	30.5402		31.6206	40.4823	37	26.1865	22.9357		28.7354
150	69.4295	18.3049	31.8525			22.3869	10.6852	21.9475	29.7395		41.1318	39.3215	40.2476	29.2701	22.4051		31.3935
160	46.9541	18.1279	24.5607			21.7344	12.9705	20.5082	21.0804		41.9775	39.9357	37.4887	28.2444	17.2154		27.5665
170	48.2	18.6951	18.6066			25.7246	11.2295	35.0328	20.6367		44.3312	38.865	37.9904	30.0225	18.9936		29.0273
180	51.8098	18.0754	23.0656			22.7246	11.8164	29.0459	24.6945		59.3633	40.1576	36.7781	26.8135	23.5691		30.6595
190	48.2656	16.1475	29.6787			20.623	11.7016	28.5246	27.2315		41.9968	40.3826		27.0997	24.3955		28.7316
200	48.6033	14.4721	26.0492			31.0098	11.7672	25.2656	23.3987		44.1222	37.5691			24.8682		28.7125
210	42.9049	14.2295				30.059	11.4033	20.9639	25.254		27.5113	35.7974			27.4727		26.1773
220	39.5148	13.2361				28.3049	12.3541	17.2098	22.0836		27.9839	38.4373			29.283		25.3786
230	43.1607	13.0754				30.0164		17.0492	23.0579		32.8489	37.5595			29.9743		28.3428
240	43.0951	14.8459				26.282		17.2492	24.4952		41.8392	39.3087			29.0868		29.5253
250	50.0131	16.5705				30.0918		27.3344	26.4277		41.7395	36.881			28.2669		32.1656
260	40.0492	16.5049				27.2426		24.6426	26.4534		37.2154	38.492			27.7653		29.7957
270	46.5869	19.3967				23.7934		20.9016	20.8971		29.9293	35.1254			27.283		27.9892
280	43.0492	20.941				25.0418		21.1148	22.1447		22.2797	33.8778			29.8907		27.2925
290	34.8525	21.9967				26.7846		24.1311	21.0932		23.9518	35.9646			30.8392		27.4517
300	37.1213	18.8557				30.5273		26.4426	19.0354		42.9068	36.8907			32.074		30.4817
310	37.2852	17.5967				27.7653		24.8098	21.1222		34.4469	37.2026			29.492		28.7151
320	38.3672	14.6131				25.8746		26.1934	22.6817		26.8071	34.7685			26.1929		26.9373
330	40.4689	13.8623						24.9541	26.328		27.9453	30.7524			23.6592		26.8529
340	40.2033	13.8721						24.5738	26.0643		30.3923	37.0482			24.6141		28.1097
350	37.9541	11.8164						27.0918	22.7428		24.1222	33.8682			25.3376		26.1333
360	33.7213	12.0623						22.3082	19.2283		19.1801	31.164			23.9646		23.0898
370	35.4	12.9475						20.4492	18.9904		23.6238	36.1093			22.1994		24.2457
380	38.8426	16.3836						23.0721	21.6656		29.1543	37.0129			23.2765		27.0582
390	36.0656	16.6098						22.3836	17.2186		25.9293	38.4019			24.8521		25.923
400	35.5279	18.2098						22.7148	19.582			35.09			25.4984		26.1038
410	36.059	20.0918						25.623	26.7588						24.5659		26.6197
420	31.918	19.9344						22.6984	26.1479						25.135		25.1668
430	31.6951	21.6033						19.6885							25.6174		24.6511
440	33.9639	23.5148						18.4492							24.8939		25.2054
450	30.6033	22.2459						17.882							23.0997		23.4577
460	31.5869	16.0098						16.4823							24.4566		22.1339
470	31.4951	13.3213						25.7235							24.8842
480	27.7049	18.7148						19.8135							27.09
490	29.282	15.0721						17.2283							32.5949
500	29.7836	13.5541						17.537							23.3473
510	33.1377	16.4623						19.3087							24.791
520	35.1574	17.4459						21.2219							25.0836
530	37.7049	21.6557						22.0997							25.4309
540	33.459	22.4426													25.8617
550	29.0754	26.9902													25.4277
560	30.5148	20.7639													25.1158
570	31.1344	21.8361													23.7299
580	33.4197	23.9311													28.2412
590	35.4721														29.0965
600	32.8098														31.4405
610	27.0623
620	25.3246
630	24.459
640	23.3148
650	30.223
660	33.9803
670	34.4885
680	31.4033
690	31.3082
700	30.1148

## Sheet: CGS expt 3
	Coordinates
Time	280,80@26	249,136@25	21,96@6	297,47@23	388,54@74	437,93@66	461,127@74	302,228@9	543,83@45	409,256@12	311,291@48	209,325@9	418,381@24	392,428@76	560,382@34	652,391@8	630,466@42			Average
-60	30.5836	9.13443	16.8492	26.9672	10.0802	16.9574	28.9016	11.0492	26.0459	11.3839	11.4885	9.22623	13.0459	12.341	41.3049	13.8678	15.0918			17.9011
-50	26.2295	10.9016	16.8492	26.9672	16.0247	15.0459	55.2131	11.8951	26.0459	12.0536	25.5803	8.92131	13.0393	11.5705	52.5869	25.8712	12.6295			21.6132
-40	55.9148	10.1738	14.3344	22.1738	15.0988	39.2328	57.4361	11.341	23.2361	15.6518	28.118	8.69508	12.8656	12.5508	50.9246	17.2033	50.3508			26.1942
-30	31.1213	16.4098	17.2656	20.223	16.7284	23.341	57.1213	28.6984	28.3377	13.9196	58.7574	8.21639	13.6918	11.4262	85.5541	31.823	87.9082			32.3849
-20	62.2164	9.6623	23.9115	24.9902	22.5864	26.9541	81.3311	32.2262	23.5803	14.5536	76.9443	9.19016	13.7672	14.1672	95.5115	33.4492	104.22			39.3683
-10	27.6984	13.6328	65.3213	32.5836	28.0926	78.9213	49.8918	53.0721	22.7902	33.1071	96.0197	39.577	30.7574	28.0557	69.3213	30.0361	80.6393			45.854
0	33.9213	16.1607	72.0197	42.1967	36.9877	19.7803	49.6262	55	22.5213	39.4196	93.9016	49.1115	43.9311	60.6361	73.8951	33.3607	96.2066			49.3339
10	26.5574	12.6951	88.2623	35.4984	70.6235	25.7869	47.8984	63.7213	46.9934	31.3929	97.5279	34.1049	52.0426	46.3279	88.9803	49.3672	129.016			55.6939
20	32.9213	11.5869	102.898	42.0689	26.9815	40.5836	36.6754	71.5311	82.8754	35.8393	69.2098	32.518	87.3934	59.0033	80.7344	48.4066	88.1869			55.8479
30	61.4623	10.5082	88.3672	39.2033	28.8765	23.2951	31.3475	71.741	76.3049	30.6607	75.5213	30.9607	102.984	69.177	94.3082	35.8	71.318			55.4021
40	46.6426	13.6787	89.4066	71.177	39.6543	34.7738	29.318		84.1246	31.7857	85.8066	40.2951	100.954	78.1803	65.0492	42.3607	185.357			64.9103
50	51.3803	10.2328	127.8	47.5082	42.4321	45.8754	56.5377		62.0393	40.6071	70.5344	28.7508	67.0656	98.5672	70.177	38.8	140.885			62.4496
60	61.7934	23.4623	152.39	72.5705	40.2284	68.6	27.2951		67.177	35.9643	71.1311	31.4951	89.2885	136.02	71.8984	30.341	92.6492			67.019
70	57.282	16.2131	103.174	44.8295	49.3086	68.4393	43.8852		126.875	39.0536	54.1639	38.8	83.5213	148.472	104.38	38.6623	89.9344			69.1872
80	36.3213	32.741	92.777	44.118	34.037	53.5508	56.4262		82.4787	36.7411	45.1148	29.6623	59.859	112.741	77.0328	56.2492	120.184			60.6271
90	59.6852	24.941	107.37	40.8951	83.9103	100.741	34.1475		90.1443	33.875	38.0754	32.6295	73.9115	133.239	100.761	44.3443	86.5738			67.8278
100	51.2197	19.0459	128.456	63.3934	39.609	91.3705	45.2951		63.8164	39.6696	34.223	36.3377	83.1082	153.816	74.9574	27.8262	75.9836			64.258
110	64.2295	14.177	100.01	60.4295	39.8846	84.777	34.6984		83.8656	37.9375	36.9672	33.882	76.6393	108.662	106.593	44.8426	89.9705			63.5979
120	78.8492	20.6459	148.807	39.6	40.7756	90.4525	42.1672		61.6098	28.9554	46.8623	43.9344	107.882	87.7016	90.5803	34.6131	89.1344			65.7856
130	41.9836	18.718	80.177	60.8492	75.4744	85.2098	66.6492		102.813	38.1071	50.141	42.0754	69.6885	110.141	84.9508	46.3803	68.3475			65.1066
140	42.5311	13.3246	69.8787	44.1738	40.7372	98.7738	44.1311		80.6787	30.9554	52.9967	45.7279	55.9869	100.275	119.328	60.3443	47.1213			59.1853
150	27.4459	8.60656	108.01	58.4066	50.6603	60.0295	36.7869		96.682	31.6607	37.2623	62.4361	59.1246		84.5115	58.4328	47.8328			55.1925
160	46.3902	19.4557	112.951	62.4066	33.4744	58.977	39.7148		96.0328	38.3542	37.6689	78.2262	57.023		94.082	53.6525	40.5148			57.9282
170	39.4459	15.9672	112.882	60.4		66.9311			106.711	40.8229	45.3246	48.4754	54.4557		82.7836	38.3574	50.8098			58.7206
180	42.4951	23.8033	113.495	59.2131		68.3443			117.138	41.1354	37.6525	83.5869	48.4951		130.78	74.459	62.718			69.4858
190	50.3475	44.9475	131.593	52.2628		38.3311			78.0721	38.9688	41.6426	99.5311	35.3607		111.521	65.3311	53.9672			64.7598
200	47.0918	40.8361	131.593	55.6861		70.7377			94.7279	43.6979	33.9934	60.0787	54.8361		74.2787	52.5803	66.1738			63.5625
210	55.8787	33.1967	91.4984	47.1533		64.8033			101.974	44.6354	54.0361	63.6984	40.9082		93.8295	64.223	67.2098			63.3111
220	34.9377	40.0689	82.0295	45.9927		113.698			117.38	42.7917	56.4984	51.5967	31.8459		63.5115	48.3934	58.6557			60.5693
230	34.1148	15.1115	75.059	30.0657		99.9016			74.8131	40.5938	45.341	51.141			109.013	53.2131	56.8885			57.1047
240	45.7213	22.4295	103.892	39.6058		63.6393			73.7836	42.7812	42.0098	47.6262			130.774	46.6262	44.1377			58.5855
250	44.4557	38.859	78.3967	48.7956					66.7279	41.2396	42.8525	52.577			86.4	65.4131	40.1934			55.0828
260	26.141	16.8295	89.0164	18.6131					88.0393	50.9271	43.4328	46.541			76.318	81.0852	45.3311			52.9341
270	57.7246	17.2131	91.7082	41.9197					114.623	55.3438	38.2197	41.0852			95.1738	37.4328	64.0131			59.4961
280	32.1541	37.9541	85.2426	65.292					77.5803	36.1354	48.1377	66.6689			89.0459	90.5475	54.8656			62.1476
290	35.8984	13.3377	99.3803	39.5328					106.4	36.1042	51.9967	57.0164			92.9672	95.2459	38.3115			60.5628
300	31.8885	15.3902	113.905	38.1971					42.4197	28.7188	39.0951	42.1443			109.728	51.5574	56.3934			51.767
310	30.0459	15.882	96.859	33.7883					48.0295	27	37.1738	28.3049			104.525	64.2918	61.9246			49.8022
320	32.0623	12.7934	111.518	25.1752					82.1738	37.7083	39.7213	45.5836			71.3475	65.882	91.1902			55.9232
330	36.9967	19.5902	111.518	45.1095					52.8	29.4792	37	34.1639			101.125	86.2885	80.5902			57.6964
340	22.8426	8.89508	105.895	73.4453					52.4066	31.2083	53.2852	41.6033			65.9377	52.8492	86.7738			54.1038
350	48.118	14.2459	61.977	47.9854					60.459	32.1562	46.5902	53.9082			121.761	44.0951	54.0918			53.2171
360	37.9508	17.4787	65.259	87.5693					46.6262	32.2083	41.9574	33.5475			128.921	49.4393	47.023			53.4528
370	36.6656	18.1311	122.282	58.7664					57.4951	34.0312	31.2525	53.4328			62.082	35.5082	72.0852			52.8847
380	37.3836	17.5639	69.4131	42.0949					56.9246	36.7292	52.7213	35.2098			86.0426	29.0787	48.8525			46.5467
390	36.1213	16.3344	101.6	28.6204					80.4721	38.8854	37.9574	38.7443			69.2459	54.2164	75.3738			52.5065
400	40.8623	21.5508	55.5344	45.5036					87.7443	35.8958	79.3705	30.5016			75.0885	41.2754	72.8951			53.2929
410	28.3541	21.5508	72.918	39.1095					98.9836	38.1458	66.7311	58.2033			104.77	69.1311	87.2			62.2816
420	25.6066	20.2098	65.8262	94.1971					66.4951	37.5729	58.6262	47.5738			59.3738	50.2656	89.4361			55.9257
430	43.0033	17.318	115.01	27.0073					48.4885	41.9792	36.2393	45.1082			103.905	60.3869	75.5836			55.8208
440	27.5967	21.3803	114.843	70.9635					45.259	32.7708	52.1279	28.0066			109.272	29.5016	54.5902			53.301
450	31.3541	12.0098	75.5836	38.292					58.1672	28.4167	40.9934	34.8525			77.4852	64.0361	47.9213			46.2829
460	42.3508	24.1738	82.6131	37.219					54.8361	25.7708	46.5508	44.7082			77.5377	42.4852	58.8328			48.8253
470	25.5869	15.4951	69.0164	33.4745						28.7292	39.0787	26.1902			73.8689	72.141	38.4033			42.1984
480	30.0852	15.4951	86.5934	60.3504						34.9167	29.7148				72.8721	75.3574				50.6731
490	39.518	17.6328	63.9574	60.3504						28.0312	59.9803					45.2951				44.9665
500	30.1607	14.3902	58.8689	31.6934						35.2917	29.141					48.882				35.4897
510	37.5443	17.7934	105.961	48.3869						34.8333	33.4197					30.1475				44.0123
520	38.177	15.7967	86.1475	32.9635						37.0104	40.0557					57.8951				44.0066
530	41.0623	17.118	75.3574	26.2336						36.6562	25.259					42.5246				37.7444
540	32.9639	27.3016	71.118	18.365						27.6875	18.5115					60.5836				36.6473
550	23.4164	13.7836	77.4361	30.7591						32.4062	44.5639					53.6918				39.4367
560	39.2525	21.6852	97.9213	35.0292						29.2396	26.5344					35.823				40.7836
570	46.7148	16.3213	88.0164	33.5328						35.9375	36.5049					51.8295				44.1225
580	37.8361	15.8852	109.534	24.2336						37.3542	28.9246					57.6623				44.4901
590	30.6361	14.3082	104.138	51.4672						37.3542	36.7705									45.779
600	27.3016	19.1246	123.426	39.3869						26.8438	30.3475									44.4051
610	35.3803	10.541	91.6033	38.8248						31.2708	37.7344									40.8924
620	30.4656	19.518	83.5705	84.3139						28.7708	33.118									46.6261
630	32.4	17.823	85.1344	35.4088						32.7812	43.1213									41.1114
640	52.8066	11.4098	120.066	26.0219						32.6562	39.2885									47.0414
650		15.4689	111.013	20.2774						35.2188	35.5475									43.5051
660		27.9377	107.479	67.3504						25.3125	40.1016									53.6362
670		16.1803		32.8978						31.4583	42.6									30.7841
680				31.4088						29.0521	56.2885									38.9165
690				42.1241						27.3542	25.3279									31.602
700										44.9688	38.1279									41.5483
710										30.1979	23.4754									26.8367
720										25.0417	23.3902									24.2159
730										31.9062	29.3672									30.6367
740										28.0729	46.6951									37.384
750										48.0417	29.3344									38.688
760										26.3542	40.8066									33.5804
770										33.5208	42.4656									37.9932
780											59.7902									59.7902
790											44.718									44.718

## Sheet: CGS expt 4
Time	Coordinates
-60	310,190@68	484,358@65	316,393@32	237,352@53	180,411@48	151,396@63	269,210 @23				avg
-50	51.9815	23	16.7151	16.7647	26.1307	19.9929	14.216				24.1144
-40	24.4568	28.3548	18.5215	19.1629	26.9146	92.1851	15.2654				32.123
-30	33.5185	40.2312	21.1452	17.7376	24.5528	33.9181	21.0864				27.4557
-20	44.1914	37.3011	21.9677	21.0814	26.2864	28.0142	22.0864				28.7041
-10	39.5926	42.5538	23.9355	42.8326	33.1759	21.3431	81.2099				40.6633
0	65.6235	25.7097	79.7903	40.0543	46.3266	60.8382	95.3765				59.1027
10	85.7037	29.5108	43.6559	82.457	54.7538	20.3598	107.377				60.5454
20	116.556	57.1935	31	111.864	32.0553	15.3371	76.9506				62.9938
30	65.7099	32.2527	69.4409	45.9638	38.1608	68.3578	85.5062				57.9131
40	87.0864	18.6344	25.2903	51.0633	52.8191	35.7402	96.3704				52.4292
50	101.883	22.3011	28.2473	56.0724	44.1859	17.9951	83.3025				50.5696
60	56.8642	26.6559	38.3817	76.3394	37.2362	21.9069	145.858				57.606
70	58.2284	30.6452	27.1505	38.7602	81.0704	24.4118	83.679				49.1351
80	62.179	60.2796	88.2957	75.4389	47.5528	34.652					61.3997
90	64.8395	29.5484	71.8495	54.19	59.9246	24.3529					50.7842
100	90.1605	31.828	54.5753	94.6787	43.5176	17.7598					55.42
110	88.3889	87.1559	41.7903	53.4661	45.2513	11.3382					54.5651
120	101.642	35.9409	85.5968	64.6787	56.9548	36.2108					63.504
130	113.006	24.828	47.5806	70.4208	94.2462	52.2451					67.0545
140	45.7037	51.414	89.0914	77.905	52.2312	34.1716					58.4195
150	44.9136	43.0054	65.6667	76.0905	50.5327	31.3627					51.9286
160	47.4938	39.4785	113.172	131.267	43.8995	29.0539					67.3941
170	42.7284	99.3871	57.6882	114.09	68.799	16.6275					66.5534
180	50.3951	35.0645	65.8226	81.4751	29.8794	29.3922					48.6715
190	83.0864	38.7097	87.3495	73.5339	47.1457	18.75					58.0959
200	58.8457	48.0699	54.457	78.7783	46.5528	17.3431					50.6745
210	82.5741	36.4892	63.5753	71.4977	39.9849	12.4167					51.0897
220	85.6728	39.3387	48.3226	104.005	69.9497	30.3382					62.9378
230	88	72.8763	67.3817	91.9005	44.603	22.8529					64.6024
240		49.5215	40.6183	83.2172	38.3015	26.0784					47.5474
250			60.0054	78.5249	25.6884	18.799					45.7544
260			54.7366	76.5611	65.9548	26.25					55.8756
270			106.07	74.2127	60.1809						80.1545
280			133.425	50.724	41.2211						75.1233
290			44.0968	45.7376	44.8794						44.9046
300			31.9409	38.8869	37.7739						36.2005
310			43.4624	62.7738	64.0754						56.7705
320			41.8387		49.8291						45.8339
330			38.8602		41.4523						40.1562
340			104.484								104.484
350			55.4462								55.4462
360			43.9086								43.9086
370			36.9355								36.9355
380			33.4946								33.4946
390			52.9892								52.9892
400			39.672								39.672
410			49.2419								49.2419
420			53.5054								53.5054
430			65.2473								65.2473
440			36.3065								36.3065
450			58.6344
460			56.6559
470			29.8065
480			25.5054
490			31.5968
500			29.3602
510			40
520			33.8763
530			32.3226
540			48.7204
550			42.1183
560			30.3011
570			37.2527
580			55.1183
590			52.1559
600
610
620
630
640
650
660
670
680
690
700
710
720
730
740
750
760
770
780
790
